# Supplementary material for: Limited effects of m6A modification on mRNA partitioning into stress granules
Source: Nat Commun. 2022 Jun 29;13:3735. doi: 10.1038/s41467-022-31358-5 (PMC9243116; doi:10.1038/s41467-022-31358-5)
Supplement: Supplementary file 26 — Supplementary Data 1 [file 41467_2022_31358_MOESM26_ESM.xlsx]

## Sheet: Supplemental Data 1
	test_id	gene_id	gene	sample_1	sample_2	status	value_1	value_2	log2(fold_change)	test_stat	p_value	q_value	significant	Transcript length (including UTRs and CDS)	m6a_sites	m6a_ratio	SG_transcripts_per_cell	transcript_per_cell	fraction_molecules_in_SGs
0	ENST00000000233	ENSG00000004059.10	ARF5	SG	TOT	OK	18.6215	42.7525	-1.19904	3.20556	5e-05	0.000542289	yes	1032	0	0.102817	1.70996	33.4527	0.0511159
1	ENST00000000442	ENSG00000173153.13	ESRRA	SG	TOT	OK	8.70762	16.0994	-0.886657	2.19189	0.00025	0.00243196	yes	2274	2	0.258323	0.799598	12.5973	0.0634735
2	ENST00000001008	ENSG00000004478.7	FKBP4	SG	TOT	OK	57.9513	85.8561	-0.567079	1.53507	0.0098	0.0625577	no	3715	1	0.133669	5.32152	67.18	0.0792127
3	ENST00000002125	ENSG00000003509.15	NDUFAF7	SG	TOT	OK	3.37306	3.58448	-0.087705	0.0554518	0.92595	0.95383	no	2184	1	0.410467	0.309739	2.80476	0.110434
4	ENST00000002165	ENSG00000001036.13	FUCA2	SG	TOT	OK	13.8533	34.0685	-1.29821	5.3493	5e-05	0.000542289	yes	2385	1	0.116527	1.27211	26.6577	0.0477203
5	ENST00000002501	ENSG00000003249.13	DBNDD1	SG	TOT	OK	3.14356	4.13886	-0.396834	0.890943	0.12455	0.405789	no	2056	3	0.503249	0.288665	3.23854	0.0891341
6	ENST00000003100	ENSG00000001630.16	CYP51A1	SG	TOT	OK	15.1456	32.7658	-1.1133	3.85804	5e-05	0.000542289	yes	3155	1	0.125447	1.39078	25.6383	0.0542461
7	ENST00000005180	ENSG00000006606.8	CCL26	SG	TOT	OK	2.78599	8.88897	-1.67383	4.21818	5e-05	0.000542289	yes	475	0		0.25583	6.95538	0.0367816
8	ENST00000005257	ENSG00000006451.7	RALA	SG	TOT	OK	4.29168	8.84539	-1.04338	4.0126	5e-05	0.000542289	yes	2787	2	0.247595	0.394094	6.92128	0.0569395
9	ENST00000005260	ENSG00000006453.13	BAIAP2L1	SG	TOT	OK	14.2008	11.5891	0.293204	-0.952792	0.0947	0.366237	no	3645	1	0.352858	1.30402	9.06815	0.143802
10	ENST00000005286	ENSG00000006118.14	TMEM132A	SG	TOT	OK	19.7501	24.804	-0.328714	0.998436	0.08365	0.337443	no	3480	3	0.469434	1.8136	19.4085	0.0934438
11	ENST00000005340	ENSG00000004975.11	DVL2	SG	TOT	OK	7.45469	8.91341	-0.25783	0.797161	0.16385	0.447445	no	2989	0	0.0632849	0.684545	6.9745	0.0981496
12	ENST00000006015	ENSG00000005073.5	HOXA11	SG	TOT	OK	6.00851	4.45869	0.430385	-1.4319	0.0132	0.0804374	no	2669	1		0.551746	3.4888	0.158148
13	ENST00000006053	ENSG00000006210.6	CX3CL1	SG	TOT	OK	9.32693	6.24909	0.577757	-2.45434	5e-05	0.000542289	yes	3285	2	0.504864	0.856467	4.88974	0.175156
14	ENST00000006275	ENSG00000007255.10	TRAPPC6A	SG	TOT	OK	0.411834	1.56599	-1.92694	0.595595	0.38285	0.624092	no	805	1	0.293149	0.0378176	1.22534	0.0308629
15	ENST00000006777	ENSG00000005486.16	RHBDD2	SG	TOT	OK	11.8957	28.5568	-1.26339	4.43123	5e-05	0.000542289	yes	1721	0		1.09235	22.3449	0.0488859
16	ENST00000007264	ENSG00000007376.7	RPUSD1	SG	TOT	OK	12.5324	19.1986	-0.615344	1.57041	0.00755	0.050046	no	2048	1	0.637002	1.15082	15.0224	0.0766069
17	ENST00000007390	ENSG00000007520.3	TSR3	SG	TOT	OK	31.7936	60.7887	-0.935066	4.034	5e-05	0.000542289	yes	1210	1	0.536413	2.91952	47.5655	0.061379
18	ENST00000007516	ENSG00000004779.9	NDUFAB1	SG	TOT	OK	21.1301	71.041	-1.74935	7.49796	5e-05	0.000542289	yes	665	1	0.0351841	1.94032	55.5876	0.0349056
19	ENST00000007969	ENSG00000010626.14	LRRC23	SG	TOT	OK	1.72514	1.95355	-0.179384	0.0817342	0.871	0.926323	no	1615	0		0.158415	1.5286	0.103634
20	ENST00000008527	ENSG00000008405.11	CRY1	SG	TOT	OK	12.3702	9.34678	0.404325	-1.78409	0.00195	0.015416	yes	2987	2	0.130735	1.13592	7.3136	0.155317
21	ENST00000009041	ENSG00000010270.13	STARD3NL	SG	TOT	OK	5.67909	18.5793	-1.70996	3.75438	5e-05	0.000542289	yes	1703	1	0.11248	0.521496	14.5378	0.0358717
22	ENST00000009180	ENSG00000010278.13	CD9	SG	TOT	OK	10.6133	64.4213	-2.60166	8.92589	5e-05	0.000542289	yes	1225	1	0.0685114	0.974591	50.4079	0.0193341
23	ENST00000009589	ENSG00000008988.9	RPS20	SG	TOT	OK	102.507	913.269	-3.15532	11.6925	5e-05	0.000542289	yes	519	0	0.0237301	9.41295	714.608	0.0131722
24	ENST00000010132	ENSG00000010219.13	DYRK4	SG	TOT	OK	0.625243	2.22102	-1.82874	0.986466	0.13075	0.411968	no	1840	0	0.116169	0.0574144	1.73789	0.0330369
25	ENST00000011619	ENSG00000010017.12	RANBP9	SG	TOT	OK	16.8231	11.2196	0.584428	-2.03277	0.00035	0.003304	yes	3384	1	0.0962375	1.54482	8.77903	0.175967
26	ENST00000011691	ENSG00000008324.11	SS18L2	SG	TOT	OK	5.76982	18.5951	-1.68832	1.27831	0.0494	0.230881	no	2697	0	0.27395	0.529827	14.5502	0.0364139
27	ENST00000012049	ENSG00000011478.11	QPCTL	SG	TOT	OK	3.40858	7.6651	-1.16914	1.94278	0.00225	0.0174876	yes	2125	1	0.283039	0.313001	5.99773	0.0521866
28	ENST00000012443	ENSG00000011485.14	PPP5C	SG	TOT	OK	33.1504	34.4879	-0.0570644	0.251692	0.6642	0.813226	no	2139	1	0.0936504	3.04411	26.9858	0.112804
29	ENST00000013125	ENSG00000012983.11	MAP4K5	SG	TOT	OK	22.2727	11.118	1.00238	-2.85004	5e-05	0.000542289	yes	4354	1	0.144442	2.04524	8.69953	0.235098
30	ENST00000014930	ENSG00000013583.9	HEBP1	SG	TOT	OK	5.26328	6.04069	-0.19875	0.440082	0.4391	0.666401	no	1159	1	0.201722	0.483313	4.72667	0.102252
31	ENST00000016171	ENSG00000014919.12	COX15	SG	TOT	OK	6.22858	10.3677	-0.735124	1.36931	0.02	0.113096	no	5030	1	0.175158	0.571954	8.11244	0.0705033
32	ENST00000017003	ENSG00000015532.9	XYLT2	SG	TOT	OK	22.2033	12.2603	0.85678	-3.08981	5e-05	0.000542289	yes	3507	2	0.719603	2.03887	9.59335	0.21253
33	ENST00000020945	ENSG00000019549.11	SNAI2	SG	TOT	OK	12.6869	6.86681	0.885622	-3.68628	5e-05	0.000542289	yes	2180	0	0.783351	1.165	5.37309	0.216822
34	ENST00000022615	ENSG00000078668.13	VDAC3	SG	TOT	OK	27.8624	87.4293	-1.6498	7.46544	5e-05	0.000542289	yes	1418	0	0.181043	2.55853	68.411	0.0373994
35	ENST00000023939	ENSG00000022277.12	RTF2	SG	TOT	OK	12.867	26.2435	-1.02829	2.72983	5e-05	0.000542289	yes	1745	0		1.18154	20.5348	0.0575385
36	ENST00000025008	ENSG00000023287.12	RB1CC1	SG	TOT	OK	23.8861	7.07857	1.75464	-4.01763	5e-05	0.000542289	yes	6636	6	0.67484	2.1934	5.53879	0.396007
37	ENST00000025301	ENSG00000023516.8	AKAP11	SG	TOT	OK	20.8383	7.50407	1.47349	-7.06918	5e-05	0.000542289	yes	9915	2	0.47344	1.91353	5.87173	0.325888
38	ENST00000029410	ENSG00000027847.13	B4GALT7	SG	TOT	OK	5.98258	10.8348	-0.856832	3.11049	5e-05	0.000542289	yes	1698	2	0.527267	0.549365	8.47793	0.0647993
39	ENST00000031146	ENSG00000029364.11	SLC39A9	SG	TOT	OK	21.9087	14.73	0.572747	-1.37431	0.02195	0.122117	no	5192	3	0.258511	2.01182	11.5258	0.174549
40	ENST00000033079	ENSG00000031003.10	FAM13B	SG	TOT	OK	10.9589	4.71425	1.217	-4.50094	5e-05	0.000542289	yes	5465	3	0.514499	1.00633	3.68877	0.272808
41	ENST00000034275	ENSG00000031823.14	RANBP3	SG	TOT	OK	4.12294	6.72443	-0.705741	0.615735	0.29975	0.557589	no	1762	2	0.469369	0.378599	5.26168	0.0719539
42	ENST00000035307	ENSG00000033100.16	CHPF2	SG	TOT	OK	5.56773	3.38227	0.719097	-2.59778	5e-05	0.000542289	yes	3978	2	0.74027	0.51127	2.64653	0.193185
43	ENST00000037243	ENSG00000034713.7	GABARAPL2	SG	TOT	OK	10.3505	21.4479	-1.05113	2.08506	0.00135	0.0111333	yes	974	1	0.0716233	0.950459	16.7824	0.0566343
44	ENST00000037869	ENSG00000035141.7	FAM136A	SG	TOT	OK	26.0791	46.0864	-0.821448	3.82466	5e-05	0.000542289	yes	1810	1	0.400557	2.39478	36.0613	0.0664084
45	ENST00000038176	ENSG00000035681.8	NSMAF	SG	TOT	OK	10.5083	11.0457	-0.0719549	0.256319	0.65205	0.805812	no	3574	1	0.0907002	0.964949	8.64296	0.111646
46	ENST00000040584	ENSG00000037965.5	HOXC8	SG	TOT	OK	7.21663	3.42013	1.07727	-2.20851	0.00035	0.003304	yes	2417	1	1	0.662684	2.67616	0.247625
47	ENST00000040663	ENSG00000037757.13	MRI1	SG	TOT	OK	1.82421	4.17009	-1.19281	1.39545	0.0197	0.111672	no	3178	0	0.0953432	0.167512	3.26298	0.0513372
48	ENST00000040738	ENSG00000038219.12	BOD1L1	SG	TOT	OK	33.8622	3.68611	3.1995	-14.3093	5e-05	0.000542289	yes	10567	0	0.746278	3.10948	2.88428	1.07808
49	ENST00000046640	ENSG00000040531.14	CTNS	SG	TOT	OK	2.9249	3.33311	-0.188482	0.673914	0.24045	0.51143	no	4139	2	0.525725	0.268586	2.60807	0.102983
50	ENST00000052569	ENSG00000047932.13	GOPC	SG	TOT	OK	20.4342	10.957	0.899138	-2.727	5e-05	0.000542289	yes	4590	1	0.223059	1.87642	8.57355	0.218861
51	ENST00000053468	ENSG00000048544.5	MRPS10	SG	TOT	OK	9.44265	17.6535	-0.902687	4.04559	5e-05	0.000542289	yes	2100	1	0.109137	0.867094	13.8134	0.062772
52	ENST00000053867	ENSG00000030582.17	GRN	SG	TOT	OK	49.2392	38.8085	0.343435	-1.47298	0.00995	0.0633467	no	2130	0	0.0344218	4.52151	30.3666	0.148897
53	ENST00000054650	ENSG00000041988.15	THAP3	SG	TOT	OK	1.70024	2.95635	-0.798077	0.71549	0.1969	0.479658	no	1366	0	0.742284	0.156129	2.31326	0.0674928
54	ENST00000054666	ENSG00000049245.12	VAMP3	SG	TOT	OK	16.8854	15.0945	0.161755	-0.6492	0.25625	0.521025	no	2178	3	0.191696	1.55054	11.811	0.131279
55	ENST00000054950	ENSG00000049449.9	RCN1	SG	TOT	OK	31.6673	35.2756	-0.155678	0.677256	0.2295	0.504365	no	2369	1	0.628623	2.90792	27.6022	0.105351
56	ENST00000055077	ENSG00000049541.10	RFC2	SG	TOT	OK	12.9974	26.51	-1.02832	2.76129	5e-05	0.000542289	yes	1685	2		1.19352	20.7433	0.0575373
57	ENST00000060969	ENSG00000052723.11	SIKE1	SG	TOT	OK	3.72576	8.888	-1.25433	2.51863	5e-05	0.000542289	yes	5494	0	0.224689	0.342127	6.95462	0.0491942
58	ENST00000064778	ENSG00000054965.10	FAM168A	SG	TOT	OK	17.0748	7.54317	1.17863	-5.32164	5e-05	0.000542289	yes	7296	3	0.468752	1.56793	5.90232	0.265647
59	ENST00000072869	ENSG00000133597.10	ADCK2	SG	TOT	OK	2.68895	4.75539	-0.822523	1.13447	0.05155	0.238414	no	2574	1	0.478264	0.246919	3.72096	0.066359
60	ENST00000075120	ENSG00000059804.15	SLC2A3	SG	TOT	OK	11.4456	9.49014	0.270293	-1.14509	0.04565	0.217609	no	3827	4	0.393576	1.05102	7.42577	0.141537
61	ENST00000075503	ENSG00000060140.8	STYK1	SG	TOT	OK	1.02965	1.36906	-0.41104	1.29253	0.02505	0.135484	no	2771	0	0.734786	0.09455	1.07125	0.0882613
62	ENST00000078429	ENSG00000088256.8	GNA11	SG	TOT	OK	30.8645	21.868	0.497126	-2.39192	5e-05	0.000542289	yes	4190	2	0.454558	2.83421	17.1111	0.165635
63	ENST00000078527	ENSG00000060642.10	PIGV	SG	TOT	OK	2.67821	2.1755	0.299919	-0.75298	0.1838	0.466945	no	2066	1	0.5036	0.245933	1.70227	0.144474
64	ENST00000081029	ENSG00000061794.12	MRPS35	SG	TOT	OK	21.0082	30.8748	-0.555474	2.44874	5e-05	0.000542289	yes	1829	0	0.0811256	1.92913	24.1587	0.0798523
65	ENST00000084795	ENSG00000063177.12	RPL18	SG	TOT	OK	91.6449	483.547	-2.39953	6.39518	5e-05	0.000542289	yes	612	0	0.027342	8.41551	378.362	0.0222419
66	ENST00000084798	ENSG00000063180.8	CA11	SG	TOT	OK	6.09318	7.32744	-0.266115	1.06503	0.0621	0.273581	no	1715	1	0.338406	0.559521	5.73352	0.0975876
67	ENST00000085068	ENSG00000063241.7	ISOC2	SG	TOT	OK	9.41793	22.6598	-1.26665	3.40721	5e-05	0.000542289	yes	1122	1	0.280615	0.864824	17.7307	0.0487756
68	ENST00000085079	ENSG00000063245.14	EPN1	SG	TOT	OK	30.2003	24.0851	0.326423	-1.19203	0.0383	0.190321	no	2355	1	0.149134	2.77321	18.8459	0.147152
69	ENST00000155926	ENSG00000071575.11	TRIB2	SG	TOT	OK	14.1816	7.43018	0.932549	-4.22758	5e-05	0.000542289	yes	4391	3	0.714884	1.30226	5.81391	0.22399
70	ENST00000156109	ENSG00000068394.10	GPKOW	SG	TOT	OK	18.0732	18.2792	-0.0163482	0.074222	0.8967	0.938699	no	1658	0		1.65961	14.303	0.116033
71	ENST00000159087	ENSG00000074855.10	ANO8	SG	TOT	OK	1.56137	1.28544	0.280549	-0.433415	0.44465	0.670465	no	4178	3	0.669865	0.143376	1.00582	0.142547
72	ENST00000160827	ENSG00000079616.12	KIF22	SG	TOT	OK	36.1678	38.5678	-0.092689	0.431002	0.45605	0.678941	no	2081	0	0.102444	3.32119	30.1782	0.110053
73	ENST00000161863	ENSG00000047188.15	YTHDC2	SG	TOT	OK	9.50206	4.33412	1.1325	-4.69335	5e-05	0.000542289	yes	6305	1	0.206469	0.872549	3.39133	0.257288
74	ENST00000162044	ENSG00000064545.14	TMEM161A	SG	TOT	OK	2.29067	5.49507	-1.26237	2.74671	0.00025	0.00243196	yes	2251	1	0.167547	0.210346	4.29974	0.0489207
75	ENST00000162391	ENSG00000065970.8	FOXJ2	SG	TOT	OK	21.3124	8.2891	1.3624	-6.46825	5e-05	0.000542289	yes	5524	1	0.19755	1.95706	6.48599	0.301737
76	ENST00000162749	ENSG00000067182.7	TNFRSF1A	SG	TOT	OK	34.1067	35.3197	-0.0504139	0.216466	0.70425	0.837023	no	2171	1	0.474802	3.13193	27.6367	0.113325
77	ENST00000163416	ENSG00000066455.12	GOLGA5	SG	TOT	OK	6.41055	4.8875	0.39135	-1.66833	0.00385	0.0279698	yes	2879	1	0.667019	0.588664	3.82433	0.153926
78	ENST00000163678	ENSG00000067365.14	METTL22	SG	TOT	OK	5.27062	9.18491	-0.801293	2.46654	5e-05	0.000542289	yes	1510	1	0.220408	0.483987	7.18694	0.0673426
79	ENST00000164024	ENSG00000008300.16	CELSR3	SG	TOT	OK	8.37705	2.96908	1.49643	-7.00205	5e-05	0.000542289	yes	11933	1	0.570003	0.769242	2.32322	0.33111
80	ENST00000164133	ENSG00000068971.13	PPP2R5B	SG	TOT	OK	2.39429	2.24801	0.0909464	-0.319978	0.585	0.764559	no	2729	1	0.393338	0.219861	1.75901	0.124992
81	ENST00000164227	ENSG00000069399.14	BCL3	SG	TOT	OK	2.22775	2.64796	-0.249292	0.742914	0.205	0.486823	no	1877	2	0.175937	0.204568	2.07196	0.098732
82	ENST00000164305	ENSG00000069943.9	PIGB	SG	TOT	OK	0.422434	1.47787	-1.80673	1.0857	0.12145	0.403541	no	1910	0	0.20834	0.038791	1.15639	0.0335448
83	ENST00000166139	ENSG00000070404.9	FSTL3	SG	TOT	OK	53.2422	57.3413	-0.107004	0.512801	0.36915	0.613272	no	2501	1	0.740639	4.88909	44.868	0.108966
84	ENST00000166345	ENSG00000071539.13	TRIP13	SG	TOT	OK	31.2827	37.0641	-0.244659	0.866146	0.132	0.413285	no	2431	2	0.229344	2.87261	29.0016	0.0990498
85	ENST00000167106	ENSG00000071246.10	VASH1	SG	TOT	OK	5.46687	1.76289	1.63277	-4.35692	5e-05	0.000542289	yes	6449	3	0.606569	0.502008	1.37941	0.363929
86	ENST00000167218	ENSG00000071994.10	PDCD2	SG	TOT	OK	4.26298	22.623	-2.40786	3.46166	5e-05	0.000542289	yes	1118	1	0.20093	0.391458	17.7019	0.0221139
87	ENST00000168216	ENSG00000072506.12	HSD17B10	SG	TOT	OK	27.4935	76.0713	-1.46826	6.51168	5e-05	0.000542289	yes	954	1		2.52466	59.5237	0.0424143
88	ENST00000169298	ENSG00000073849.14	ST6GAL1	SG	TOT	OK	2.55357	1.24478	1.03663	-3.25828	5e-05	0.000542289	yes	4604	3	0.549932	0.234488	0.974006	0.240745
89	ENST00000170168	ENSG00000079313.14	REXO1	SG	TOT	OK	12.1951	7.23847	0.75255	-3.28351	5e-05	0.000542289	yes	4609	4	0.604335	1.11984	5.6639	0.197716
90	ENST00000170447	ENSG00000075975.15	MKRN2	SG	TOT	OK	7.9617	9.48761	-0.252969	0.390327	0.4868	0.69926	no	2775	2	0.128612	0.731102	7.42379	0.0984809
91	ENST00000170564	ENSG00000076650.6	GPATCH1	SG	TOT	OK	5.5274	3.35583	0.719931	-2.97272	5e-05	0.000542289	yes	3191	1	0.26755	0.507567	2.62585	0.193296
92	ENST00000173229	ENSG00000065320.8	NTN1	SG	TOT	OK	11.1004	4.76499	1.22007	-5.6438	5e-05	0.000542289	yes	5986	3	0.545433	1.01932	3.72847	0.273388
93	ENST00000173527	ENSG00000066583.11	ISOC1	SG	TOT	OK	8.04642	12.1088	-0.589635	2.48773	5e-05	0.000542289	yes	1942	1	0.121882	0.738882	9.4748	0.0779838
94	ENST00000173898	ENSG00000067445.20	TRO	SG	TOT	OK	6.14149	5.43592	0.176065	-0.53776	0.3308	0.582478	no	4634	3	0.682646	0.563957	4.25346	0.132588
95	ENST00000174618	ENSG00000070444.14	MNT	SG	TOT	OK	7.81392	2.67322	1.54747	-5.99562	5e-05	0.000542289	yes	4925	2	0.463609	0.717532	2.09172	0.343034
96	ENST00000175091	ENSG00000068697.6	LAPTM4A	SG	TOT	OK	16.8301	39.2816	-1.22282	5.50844	5e-05	0.000542289	yes	1365	1	0.045	1.54546	30.7368	0.0502806
97	ENST00000175756	ENSG00000072135.12	PTPN18	SG	TOT	OK	2.74276	3.80772	-0.473297	1.50603	0.00945	0.0607192	no	3616	1	0.565101	0.25186	2.97944	0.0845329
98	ENST00000176763	ENSG00000072786.12	STK10	SG	TOT	OK	20.1834	9.83413	1.0373	-4.83209	5e-05	0.000542289	yes	5892	3	0.690085	1.85339	7.69494	0.240858
99	ENST00000178640	ENSG00000137764.19	MAP2K5	SG	TOT	OK	2.62694	2.3046	0.188866	-0.411364	0.45755	0.680053	no	2344	1	0.0938576	0.241225	1.80329	0.13377
100	ENST00000179259	ENSG00000078237.6	TIGAR	SG	TOT	OK	6.96946	7.11041	-0.0288866	0.02671	0.9615	0.973183	no	8209	0		0.639987	5.5637	0.115029
101	ENST00000182527	ENSG00000065308.4	TRAM2	SG	TOT	OK	41.9496	18.933	1.14776	-5.24974	5e-05	0.000542289	yes	7047	4	0.279555	3.85212	14.8146	0.260023
102	ENST00000184266	ENSG00000065518.7	NDUFB4	SG	TOT	OK	19.624	68.1055	-1.79515	7.10323	5e-05	0.000542289	yes	651	0	0.0737055	1.80202	53.2907	0.0338149
103	ENST00000184956	ENSG00000068097.14	HEATR6	SG	TOT	OK	35.5838	16.3555	1.12144	-5.27211	5e-05	0.000542289	yes	6108	3	0.591856	3.26757	12.7977	0.255324
104	ENST00000185150	ENSG00000068912.13	ERLEC1	SG	TOT	OK	16.1851	10.621	0.607749	-1.11047	0.0544	0.248407	no	2446	0	0.0751662	1.48624	8.31064	0.178835
105	ENST00000186436	ENSG00000075568.16	TMEM131	SG	TOT	OK	15.7286	9.9559	0.659764	-3.05836	5e-05	0.000542289	yes	6701	4	0.381934	1.44432	7.79022	0.185401
106	ENST00000187762	ENSG00000072954.6	TMEM38A	SG	TOT	OK	1.14944	2.0052	-0.802812	2.55836	5e-05	0.000542289	yes	2631	0	0.230311	0.10555	1.56901	0.0672716
107	ENST00000188790	ENSG00000078098.13	FAP	SG	TOT	OK	1.63374	2.37356	-0.538872	1.49267	0.01305	0.0796979	no	2696	0	1	0.150022	1.85725	0.0807766
108	ENST00000189444	ENSG00000077150.18	NFKB2	SG	TOT	OK	41.1055	30.1884	0.445336	-1.67203	0.00475	0.0336574	yes	3012	0	0.0964353	3.77461	23.6216	0.159795
109	ENST00000192788	ENSG00000065060.16	UHRF1BP1	SG	TOT	OK	19.7449	4.2733	2.20806	-7.89352	5e-05	0.000542289	yes	9567	5	0.369726	1.81312	3.34374	0.542244
110	ENST00000193322	ENSG00000081087.14	OSTM1	SG	TOT	OK	2.69283	2.33784	0.20395	-0.735795	0.2019	0.483939	no	4471	2	0.0743366	0.247275	1.8293	0.135175
111	ENST00000194118	ENSG00000081791.8	DELE1	SG	TOT	OK	3.84856	6.84785	-0.831333	2.07092	0.00035	0.003304	yes	2203	1		0.353403	5.35826	0.0659549
112	ENST00000194214	ENSG00000081870.11	HSPB11	SG	TOT	OK	7.52533	22.342	-1.56993	4.75311	5e-05	0.000542289	yes	685	1	0.125158	0.691031	17.482	0.0395281
113	ENST00000196061	ENSG00000083444.16	PLOD1	SG	TOT	OK	45.7768	56.2443	-0.29709	1.41246	0.0143	0.0858765	no	2976	2	0.514895	4.20356	44.0096	0.0955146
114	ENST00000196371	ENSG00000083720.12	OXCT1	SG	TOT	OK	10.4764	8.17629	0.35763	-1.36455	0.0176	0.101826	no	3294	1	0.156824	0.96202	6.39772	0.150369
115	ENST00000196482	ENSG00000083812.11	ZNF324	SG	TOT	OK	4.64823	2.2324	1.05808	-2.23664	0.001	0.00852377	yes	5054	4	0.895738	0.426835	1.74679	0.244354
116	ENST00000196489	ENSG00000083817.8	ZNF416	SG	TOT	OK	4.05844	2.95997	0.455343	-1.22016	0.03405	0.173592	no	2545	1	0.838883	0.372676	2.3161	0.160907
117	ENST00000196551	ENSG00000083845.8	RPS5	SG	TOT	OK	81.9223	638.981	-2.96345	13.2839	5e-05	0.000542289	yes	741	0	0.0142702	7.52271	499.985	0.0150459
118	ENST00000197268	ENSG00000084444.13	FAM234B	SG	TOT	OK	2.68577	1.9356	0.472554	-1.31658	0.0257	0.138183	no	4711	1		0.246627	1.51455	0.162838
119	ENST00000199320	ENSG00000086189.9	DIMT1	SG	TOT	OK	9.62726	9.99923	-0.0546916	0.0882152	0.87745	0.929261	no	2831	1	0.046309	0.884046	7.82412	0.11299
120	ENST00000199448	ENSG00000086289.11	EPDR1	SG	TOT	OK	11.964	9.11292	0.392715	-1.60111	0.00695	0.0466153	yes	2515	2	0.51743	1.09862	7.13061	0.154071
121	ENST00000199706	ENSG00000086504.16	MRPL28	SG	TOT	OK	16.7492	72.6007	-2.11589	4.05093	5e-05	0.000542289	yes	1524	1	0.143414	1.53803	56.8081	0.0270742
122	ENST00000199814	ENSG00000086589.11	RBM22	SG	TOT	OK	37.7551	24.5363	0.621755	-2.63696	5e-05	0.000542289	yes	2299	1	0.41952	3.46695	19.199	0.18058
123	ENST00000200135	ENSG00000086827.8	ZW10	SG	TOT	OK	13.9333	16.5703	-0.250063	0.933143	0.10265	0.382048	no	2873	2	0.318793	1.27946	12.9658	0.0986794
124	ENST00000200453	ENSG00000087074.7	PPP1R15A	SG	TOT	OK	78.1233	76.5114	0.0300778	-0.1426	0.80225	0.891084	no	2350	0	0.529162	7.17386	59.8681	0.119828
125	ENST00000200457	ENSG00000087077.13	TRIP6	SG	TOT	OK	25.7185	35.1469	-0.450591	1.97831	0.0007	0.00619438	yes	1693	0	0.142296	2.36166	27.5015	0.085874
126	ENST00000200557	ENSG00000073670.13	ADAM11	SG	TOT	OK	0.958315	1.34941	-0.493752	1.14516	0.04795	0.22588	no	4614	1	0.506957	0.0879995	1.05588	0.0833427
127	ENST00000200652	ENSG00000197208.5	SLC22A4	SG	TOT	OK	1.93178	2.30498	-0.254828	0.18494	0.74425	0.860651	no	2234	0	0.54198	0.17739	1.80358	0.0983543
128	ENST00000202017	ENSG00000088356.5	PDRG1	SG	TOT	OK	3.93702	8.86773	-1.17146	4.31053	5e-05	0.000542289	yes	1957	1	0.588679	0.361526	6.93876	0.0521024
129	ENST00000202028	ENSG00000088367.21	EPB41L1	SG	TOT	OK	10.0952	5.94339	0.764311	-1.90135	0.0023	0.0178423	yes	3514	2	0.589081	0.927016	4.65054	0.199335
130	ENST00000202556	ENSG00000088808.17	PPP1R13B	SG	TOT	OK	2.9954	1.50681	0.991249	-2.17908	0.0005	0.00457171	yes	5500	5	0.591452	0.27506	1.17904	0.233292
131	ENST00000202816	ENSG00000089048.14	ESF1	SG	TOT	OK	13.4111	7.48033	0.842252	-3.63474	5e-05	0.000542289	yes	3216	0	0.722906	1.23151	5.85315	0.2104
132	ENST00000202834	ENSG00000089063.14	TMEM230	SG	TOT	OK	1.96209	11.0708	-2.4963	5.63638	5e-05	0.000542289	yes	1472	1	0.0741273	0.180174	8.6626	0.020799
133	ENST00000203001	ENSG00000089195.14	TRMT6	SG	TOT	OK	22.3128	16.5799	0.428435	-1.95941	0.00055	0.00498368	yes	2929	2	0.541251	2.04893	12.9733	0.157934
134	ENST00000203166	ENSG00000249115.8	HAUS5	SG	TOT	OK	4.19914	4.75477	-0.179283	0.476505	0.4037	0.639626	no	4324	1	0.328671	0.385596	3.72048	0.103642
135	ENST00000203407	ENSG00000010256.10	UQCRC1	SG	TOT	OK	37.0248	73.0864	-0.98111	3.99122	5e-05	0.000542289	yes	1595	0	0.052735	3.39989	57.1881	0.059451
136	ENST00000203630	ENSG00000089693.10	MLF2	SG	TOT	OK	28.7298	98.156	-1.77253	3.51131	5e-05	0.000542289	yes	1555	1	0.113496	2.63818	76.8044	0.0343494
137	ENST00000204517	ENSG00000090447.11	TFAP4	SG	TOT	OK	7.63656	10.3267	-0.435391	1.74204	0.0022	0.0171373	yes	2163	0	0.16467	0.701245	8.08036	0.0867839
138	ENST00000204549	ENSG00000090470.14	PDCD7	SG	TOT	OK	22.6028	11.2333	1.00872	-4.6758	5e-05	0.000542289	yes	2823	3	0.391142	2.07556	8.78975	0.236134
139	ENST00000204566	ENSG00000090487.10	SPG21	SG	TOT	OK	18.799	36.8943	-0.972741	2.40024	0.00055	0.00498368	yes	1799	2	0.130173	1.72626	28.8688	0.0597969
140	ENST00000204679	ENSG00000090581.9	GNPTG	SG	TOT	OK	8.96378	11.9381	-0.41339	0.985031	0.08855	0.350881	no	1975	0	0.120121	0.82312	9.34124	0.0881168
141	ENST00000204961	ENSG00000090776.5	EFNB1	SG	TOT	OK	11.3997	7.7174	0.562803	-2.56644	5e-05	0.000542289	yes	3303	2	0.447776	1.0468	6.03865	0.173351
142	ENST00000205135	ENSG00000090924.14	PLEKHG2	SG	TOT	OK	14.8677	4.81314	1.62713	-4.2321	5e-05	0.000542289	yes	4209	3	0.691533	1.36526	3.76615	0.362509
143	ENST00000205194	ENSG00000090971.4	NAT14	SG	TOT	OK	5.66639	13.0111	-1.19924	4.23354	5e-05	0.000542289	yes	1350	1	0.40277	0.52033	10.1808	0.0511088
144	ENST00000205214	ENSG00000157426.13	AASDH	SG	TOT	OK	1.8909	1.67941	0.171118	-0.289231	0.61745	0.784697	no	3581	2	0.640492	0.173636	1.31409	0.132134
145	ENST00000205636	ENSG00000091317.7	CMTM6	SG	TOT	OK	23.1716	22.106	0.0679144	-0.297443	0.59705	0.772413	no	3307	2	0.0280888	2.12779	17.2973	0.123012
146	ENST00000206020	ENSG00000091640.7	SPAG7	SG	TOT	OK	7.19257	12.7038	-0.82068	2.9275	5e-05	0.000542289	yes	1005	0	0.39568	0.660475	9.94038	0.0664436
147	ENST00000206380	ENSG00000091947.9	TMEM101	SG	TOT	OK	6.89454	19.5159	-1.50112	5.27621	5e-05	0.000542289	yes	1525	2	0.0976097	0.633107	15.2707	0.0414591
148	ENST00000206542	ENSG00000092094.10	OSGEP	SG	TOT	OK	5.95492	15.2424	-1.35594	4.93211	5e-05	0.000542289	yes	1976	0	0.163492	0.546825	11.9268	0.0458485
149	ENST00000207549	ENSG00000092929.11	UNC13D	SG	TOT	OK	10.3915	13.1559	-0.340304	1.11536	0.05645	0.255221	no	4080	1	0.232753	0.954224	10.2941	0.0926959
150	ENST00000209873	ENSG00000094914.12	AAAS	SG	TOT	OK	15.8344	26.4875	-0.742246	2.8414	5e-05	0.000542289	yes	1815	0	0.141195	1.45403	20.7257	0.0701558
151	ENST00000209875	ENSG00000094916.15	CBX5	SG	TOT	OK	49.1823	15.8552	1.63318	-5.96643	5e-05	0.000542289	yes	11546	2	0.133245	4.51628	12.4063	0.364032
152	ENST00000209884	ENSG00000076321.10	KLHL20	SG	TOT	OK	7.04175	3.41207	1.04529	-4.1685	5e-05	0.000542289	yes	3414	2	0.526726	0.646625	2.66985	0.242195
153	ENST00000210060	ENSG00000095059.15	DHPS	SG	TOT	OK	4.47455	14.6667	-1.71273	2.02849	0.0012	0.0100234	yes	1345	1	0.115237	0.410886	11.4763	0.035803
154	ENST00000210313	ENSG00000095261.13	PSMD5	SG	TOT	OK	16.9914	9.5045	0.838122	-3.32698	5e-05	0.000542289	yes	3381	2	0.294808	1.56028	7.43701	0.209799
155	ENST00000210444	ENSG00000095380.10	NANS	SG	TOT	OK	22.7094	41.4526	-0.868172	2.63563	5e-05	0.000542289	yes	1179	1	0.19212	2.08534	32.4355	0.064292
156	ENST00000211314	ENSG00000096092.5	TMEM14A	SG	TOT	OK	5.21524	31.4593	-2.59268	9.89457	5e-05	0.000542289	yes	988	0	0.0329872	0.478902	24.616	0.0194549
157	ENST00000211998	ENSG00000035403.17	VCL	SG	TOT	OK	82.3985	27.1015	1.60425	-5.41733	5e-05	0.000542289	yes	5497	1	0.36282	7.56644	21.2062	0.356803
158	ENST00000212015	ENSG00000096717.11	SIRT1	SG	TOT	OK	21.4584	9.79356	1.13163	-5.20522	5e-05	0.000542289	yes	4107	3	0.556087	1.97047	7.66319	0.257134
159	ENST00000214869	ENSG00000099203.6	TMED1	SG	TOT	OK	9.30376	29.13	-1.64662	3.33778	5e-05	0.000542289	yes	1633	1	0.394607	0.85434	22.7934	0.0374818
160	ENST00000215057	ENSG00000099326.8	MZF1	SG	TOT	OK	1.73658	1.58308	0.133517	-0.165249	0.77365	0.876435	no	2666	1	0.61561	0.159466	1.23872	0.128734
161	ENST00000215115	ENSG00000099385.11	BCL7C	SG	TOT	OK	8.66827	27.0735	-1.64307	4.92953	5e-05	0.000542289	yes	857	1	0.207364	0.795984	21.1843	0.0375743
162	ENST00000215368	ENSG00000099617.3	EFNA2	SG	TOT	OK	3.35809	2.6975	0.316016	-0.913657	0.11405	0.397407	no	2424	1	0.464816	0.308365	2.11072	0.146094
163	ENST00000215555	ENSG00000099785.10	2022-03-02	SG	TOT	OK	0.981063	3.44188	-1.81078	3.74751	5e-05	0.000542289	yes	1380	0		0.0900884	2.69318	0.0334506
164	ENST00000215565	ENSG00000099795.6	NDUFB7	SG	TOT	OK	48.8067	110.566	-1.17975	5.27578	5e-05	0.000542289	yes	535	1	0.13178	4.48179	86.5149	0.0518037
165	ENST00000215567	ENSG00000099797.14	TECR	SG	TOT	OK	1.37603	5.516	-2.00311	0.764778	0.42805	0.658365	no	1139	1	0.0880569	0.126357	4.31612	0.0292757
166	ENST00000215574	ENSG00000099804.8	CDC34	SG	TOT	OK	15.2749	37.9024	-1.31113	5.77587	5e-05	0.000542289	yes	1418	1	0.366333	1.40265	29.6576	0.0472949
167	ENST00000215582	ENSG00000099812.8	MISP	SG	TOT	OK	16.3354	18.5477	-0.183237	0.855658	0.13775	0.419964	no	2885	0	0.43525	1.50004	14.5131	0.103358
168	ENST00000215631	ENSG00000099860.8	GADD45B	SG	TOT	OK	39.1238	49.7303	-0.346077	1.55926	0.00715	0.0477403	yes	1371	1	0.827808	3.59264	38.9126	0.0923258
169	ENST00000215659	ENSG00000188130.13	MAPK12	SG	TOT	OK	5.63711	10.3181	-0.872151	2.39857	5e-05	0.000542289	yes	1778	1	0.344595	0.517641	8.07363	0.064115
170	ENST00000215730	ENSG00000099940.11	SNAP29	SG	TOT	OK	13.3654	9.14816	0.546948	-1.23544	0.03445	0.17531	no	4259	1	0.141868	1.22731	7.15818	0.171455
171	ENST00000215742	ENSG00000184436.11	THAP7	SG	TOT	OK	6.18673	11.275	-0.865874	1.69087	0.0056	0.0387256	yes	1913	1	0.786047	0.568111	8.82238	0.0643943
172	ENST00000215790	ENSG00000099992.15	TBC1D10A	SG	TOT	OK	8.68037	10.4143	-0.262734	0.89417	0.1158	0.398869	no	1972	2	0.228615	0.797096	8.1489	0.0978163
173	ENST00000215793	ENSG00000099995.18	SF3A1	SG	TOT	OK	29.4244	18.9566	0.634311	-2.04419	0.00055	0.00498368	yes	5090	1	0.178157	2.70197	14.833	0.182159
174	ENST00000215794	ENSG00000184979.9	USP18	SG	TOT	OK	0.801698	1.04566	-0.383284	1.0383	0.07455	0.31167	no	1858	0		0.0736178	0.8182	0.0899753
175	ENST00000215882	ENSG00000100075.9	SLC25A1	SG	TOT	OK	25.4595	67.2642	-1.40164	5.9128	5e-05	0.000542289	yes	1548	0		2.33788	52.6324	0.044419
176	ENST00000215904	ENSG00000241360.1	PDXP	SG	TOT	OK	14.4476	22.1307	-0.61522	1.70669	0.00335	0.0247642	yes	2012	1	0.157759	1.32669	17.3167	0.0766132
177	ENST00000215906	ENSG00000128203.6	ASPHD2	SG	TOT	OK	13.3347	9.32106	0.516616	-0.841322	0.1422	0.425752	no	3370	2	0.574737	1.22449	7.29347	0.167888
178	ENST00000215909	ENSG00000100097.11	LGALS1	SG	TOT	OK	254.7	2221.76	-3.12483	14.2642	5e-05	0.000542289	yes	528	0	0.0465115	23.3884	1738.47	0.0134535
179	ENST00000215912	ENSG00000100100.12	PIK3IP1	SG	TOT	OK	1.26408	1.96037	-0.633036	0.618856	0.26465	0.527646	no	2420	2	0.519093	0.116077	1.53394	0.0756727
180	ENST00000215917	ENSG00000100104.13	SRRD	SG	TOT	OK	35.2297	29.7656	0.243144	-0.726916	0.20955	0.490494	no	4020	1	0.664988	3.23505	23.2908	0.138898
181	ENST00000215919	ENSG00000100105.17	PATZ1	SG	TOT	OK	13.9566	10.2447	0.446078	-1.31308	0.0229	0.126151	no	2516	3	0.48492	1.2816	8.0162	0.159876
182	ENST00000215941	ENSG00000100124.14	ANKRD54	SG	TOT	OK	15.5545	16.5089	-0.0859135	0.132481	0.82055	0.900979	no	2087	1	0.392713	1.42833	12.9178	0.110571
183	ENST00000215957	ENSG00000100139.13	MICALL1	SG	TOT	OK	69.6777	29.1405	1.25767	-5.54314	5e-05	0.000542289	yes	4710	2	0.540002	6.39832	22.8016	0.280608
184	ENST00000215980	ENSG00000100162.14	CENPM	SG	TOT	OK	16.0673	40.7931	-1.3442	5.168	5e-05	0.000542289	yes	938	1	0.102571	1.47542	31.9195	0.0462231
185	ENST00000216014	ENSG00000100196.10	KDELR3	SG	TOT	OK	4.62758	13.6742	-1.56313	1.05289	0.0846	0.340151	no	1694	1	0.302748	0.424938	10.6997	0.039715
186	ENST00000216027	ENSG00000100209.9	HSCB	SG	TOT	OK	1.3597	6.87819	-2.33874	2.36163	0.0012	0.0100234	yes	1106	0	0.173792	0.124858	5.382	0.0231991
187	ENST00000216029	ENSG00000100211.10	CBY1	SG	TOT	OK	4.83213	3.49048	0.469237	-1.03546	0.07425	0.310677	no	1133	1	0.367495	0.443722	2.73121	0.162464
188	ENST00000216034	ENSG00000100216.5	TOMM22	SG	TOT	OK	18.9311	58.0001	-1.61529	7.24711	5e-05	0.000542289	yes	2031	0	0.192729	1.73839	45.3835	0.0383045
189	ENST00000216037	ENSG00000100219.16	XBP1	SG	TOT	OK	26.349	34.1877	-0.375727	1.42424	0.01365	0.0826366	no	1850	0	0.247795	2.41956	26.7509	0.0904476
190	ENST00000216038	ENSG00000100220.11	RTCB	SG	TOT	OK	67.8877	70.4565	-0.0535836	0.258567	0.6458	0.802279	no	2019	2	0.242482	6.23395	55.1303	0.113077
191	ENST00000216039	ENSG00000100221.10	JOSD1	SG	TOT	OK	39.6453	26.6898	0.570861	-2.63601	5e-05	0.000542289	yes	3648	2	0.504791	3.64052	20.884	0.174321
192	ENST00000216044	ENSG00000100226.15	GTPBP1	SG	TOT	OK	9.5905	8.05105	0.252428	-0.638106	0.2702	0.532122	no	4905	1	0.192177	0.88067	6.29973	0.139795
193	ENST00000216068	ENSG00000100246.12	DNAL4	SG	TOT	OK	2.65157	3.1448	-0.246123	0.18034	0.75245	0.865299	no	1474	0	0.105369	0.243487	2.46072	0.0989494
194	ENST00000216085	ENSG00000100263.13	RHBDD3	SG	TOT	OK	4.79621	5.45084	-0.184583	0.181534	0.75005	0.863868	no	1777	0	0.226205	0.440423	4.26513	0.103261
195	ENST00000216106	ENSG00000100281.13	HMGXB4	SG	TOT	OK	37.8283	17.9674	1.07409	-3.89665	5e-05	0.000542289	yes	4095	2	0.508769	3.47367	14.059	0.247078
196	ENST00000216115	ENSG00000100290.2	BIK	SG	TOT	OK	0.469003	2.69267	-2.52137	4.76361	5e-05	0.000542289	yes	951	0	0.0218402	0.0430673	2.10694	0.0204407
197	ENST00000216117	ENSG00000100292.16	HMOX1	SG	TOT	OK	34.6358	55.1219	-0.67036	3.11001	5e-05	0.000542289	yes	1554	1	0.274452	3.18051	43.1314	0.0737402
198	ENST00000216121	ENSG00000184117.11	NIPSNAP1	SG	TOT	OK	22.1765	46.1467	-1.0572	2.48972	0.0001	0.00104232	yes	2013	0	0.0918964	2.03641	36.1085	0.0563969
199	ENST00000216124	ENSG00000100299.17	ARSA	SG	TOT	OK	2.77515	4.7198	-0.766162	1.30408	0.05695	0.256847	no	4294	2	0.392698	0.254835	3.69311	0.0690027
200	ENST00000216127	ENSG00000100302.6	RASD2	SG	TOT	OK	2.97442	1.08091	1.46037	-5.17237	5e-05	0.000542289	yes	3447	0		0.273133	0.845782	0.322935
201	ENST00000216129	ENSG00000100304.12	TTLL12	SG	TOT	OK	40.0468	30.4885	0.393421	-1.87931	0.00125	0.0103961	yes	3386	1	0.0848088	3.67739	23.8564	0.154147
202	ENST00000216133	ENSG00000100307.12	CBX7	SG	TOT	OK	6.05439	2.91089	1.05652	-4.27454	5e-05	0.000542289	yes	4111	0	0.215226	0.555959	2.27769	0.244089
203	ENST00000216160	ENSG00000100324.13	TAB1	SG	TOT	OK	11.2946	6.59349	0.776516	-3.0849	5e-05	0.000542289	yes	3198	2	0.726368	1.03715	5.15923	0.201029
204	ENST00000216180	ENSG00000100344.10	PNPLA3	SG	TOT	OK	3.39417	3.1965	0.0865626	-0.132833	0.81625	0.898641	no	2753	2	0.166369	0.311678	2.50117	0.124613
205	ENST00000216181	ENSG00000100345.21	MYH9	SG	TOT	OK	484.834	151.438	1.67876	-6.2314	5e-05	0.000542289	yes	7451	6	0.587596	44.521	118.496	0.375717
206	ENST00000216218	ENSG00000100380.13	ST13	SG	TOT	OK	13.7697	17.6264	-0.356239	1.67764	0.00335	0.0247642	yes	3212	1	0.108218	1.26444	13.7922	0.0916777
207	ENST00000216223	ENSG00000100385.13	IL2RB	SG	TOT	OK	11.6556	7.74447	0.58979	-2.32189	5e-05	0.000542289	yes	4034	1	0.18404	1.0703	6.05984	0.176622
208	ENST00000216225	ENSG00000100387.8	RBX1	SG	TOT	OK	6.11547	38.2815	-2.64611	10.4368	5e-05	0.000542289	yes	1169	1	0.0830635	0.561567	29.9542	0.0187475
209	ENST00000216237	ENSG00000100395.14	L3MBTL2	SG	TOT	OK	18.3526	12.5493	0.548376	-2.21304	0.00025	0.00243196	yes	3189	3	0.720685	1.68527	9.81948	0.171625
210	ENST00000216252	ENSG00000100410.7	PHF5A	SG	TOT	OK	29.4554	49.6252	-0.752544	3.44382	5e-05	0.000542289	yes	1053	0	0.564193	2.70481	38.8304	0.0696571
211	ENST00000216254	ENSG00000100412.15	ACO2	SG	TOT	OK	26.8755	30.9693	-0.204547	0.584502	0.30495	0.561793	no	2734	2	0.376446	2.46791	24.2326	0.101842
212	ENST00000216259	ENSG00000100417.11	PMM1	SG	TOT	OK	1.66218	7.57306	-2.1878	2.18991	0.0019	0.015067	yes	1242	0	0.162524	0.152634	5.92571	0.0257579
213	ENST00000216264	ENSG00000100422.13	CERK	SG	TOT	OK	34.0853	14.8188	1.20173	-5.5736	5e-05	0.000542289	yes	4442	1	0.256486	3.12996	11.5953	0.269934
214	ENST00000216268	ENSG00000100426.6	ZBED4	SG	TOT	OK	51.3767	12.9129	1.99231	-9.53575	5e-05	0.000542289	yes	6893	2	0.716634	4.71779	10.104	0.466923
215	ENST00000216277	ENSG00000090060.17	PAPOLA	SG	TOT	OK	12.3648	12.3717	-0.000804536	0.00306063	0.99575	0.996266	no	4519	1	0.255924	1.13543	9.68052	0.11729
216	ENST00000216281	ENSG00000080824.18	HSP90AA1	SG	TOT	OK	85.5324	111.138	-0.377807	1.49963	0.0091	0.0587908	no	3228	2	0.394667	7.85421	86.9624	0.0903173
217	ENST00000216294	ENSG00000023608.4	SNAPC1	SG	TOT	OK	56.9943	71.7858	-0.33288	0.68286	0.21865	0.496847	no	2593	2	0.184486	5.23364	56.1704	0.0931742
218	ENST00000216297	ENSG00000092201.9	SUPT16H	SG	TOT	OK	55.9168	26.1054	1.09894	-5.22396	5e-05	0.000542289	yes	4433	4	0.518879	5.13469	20.4268	0.251371
219	ENST00000216367	ENSG00000100479.12	POLE2	SG	TOT	OK	3.91346	10.6276	-1.44129	1.78496	0.01975	0.11191	no	1692	1	0.0878491	0.359363	8.31581	0.0432144
220	ENST00000216373	ENSG00000100485.11	SOS2	SG	TOT	OK	5.10353	3.25543	0.648646	-2.23934	0.0002	0.0019799	yes	5508	2	0.441869	0.468644	2.54728	0.183978
221	ENST00000216410	ENSG00000100522.9	GNPNAT1	SG	TOT	OK	17.0688	23.6578	-0.470949	2.18892	5e-05	0.000542289	yes	3867	2	0.235018	1.56738	18.5116	0.0846704
222	ENST00000216446	ENSG00000100558.8	PLEK2	SG	TOT	OK	25.5758	46.6469	-0.867003	3.89581	5e-05	0.000542289	yes	1513	1	0.274	2.34856	36.4999	0.0643442
223	ENST00000216452	ENSG00000100564.8	PIGH	SG	TOT	OK	2.24078	5.73343	-1.35539	2.16587	0.0017	0.0136554	yes	1394	2	0.0995922	0.205765	4.48625	0.0458657
224	ENST00000216455	ENSG00000100567.12	PSMA3	SG	TOT	OK	32.7794	87.1487	-1.41069	3.92157	5e-05	0.000542289	yes	955	1	0.0808948	3.01005	68.1915	0.0441411
225	ENST00000216456	ENSG00000100568.10	VTI1B	SG	TOT	OK	17.485	52.5233	-1.58684	2.53503	5e-05	0.000542289	yes	1103	0	0.194225	1.6056	41.098	0.0390676
226	ENST00000216465	ENSG00000100577.18	GSTZ1	SG	TOT	OK	5.12094	22.6517	-2.14514	2.76574	0.00105	0.00890305	yes	1186	0	0.139505	0.470242	17.7243	0.0265309
227	ENST00000216468	ENSG00000100580.7	TMED8	SG	TOT	OK	5.66635	2.77259	1.03119	-4.45761	5e-05	0.000542289	yes	7761	1	0.24006	0.520326	2.16948	0.23984
228	ENST00000216479	ENSG00000100591.7	AHSA1	SG	TOT	OK	68.9606	69.866	-0.0188177	0.0709552	0.9023	0.941812	no	1337	3	0.43919	6.33247	54.6682	0.115835
229	ENST00000216484	ENSG00000100596.6	SPTLC2	SG	TOT	OK	19.0165	6.90033	1.46252	-6.69585	5e-05	0.000542289	yes	8034	1	0.241192	1.74624	5.39932	0.323418
230	ENST00000216489	ENSG00000100601.9	ALKBH1	SG	TOT	OK	4.21156	4.99973	-0.247494	0.825568	0.15575	0.439884	no	2597	2	0.550264	0.386736	3.91215	0.0988552
231	ENST00000216540	ENSG00000100652.4	SLC10A1	SG	TOT	OK	0.31049	3.11341	-3.32588	7.60981	5e-05	0.000542289	yes	2002	0	1	0.0285115	2.43616	0.0117035
232	ENST00000216639	ENSG00000100749.7	VRK1	SG	TOT	OK	4.71037	8.37374	-0.830032	3.20944	5e-05	0.000542289	yes	1663	2	0.126764	0.432541	6.55222	0.0660144
233	ENST00000216714	ENSG00000100823.11	APEX1	SG	TOT	OK	23.0366	45.3037	-0.9757	2.93214	5e-05	0.000542289	yes	1453	1	0.16131	2.11539	35.4489	0.0596743
234	ENST00000216727	ENSG00000100836.10	PABPN1	SG	TOT	OK	15.6962	33.5674	-1.09665	3.39031	5e-05	0.000542289	yes	2001	2	0.464816	1.44134	26.2656	0.0548757
235	ENST00000216756	ENSG00000100865.14	CINP	SG	TOT	OK	5.51032	11.312	-1.03765	2.37034	0.00035	0.003304	yes	953	1	0.280547	0.505998	8.85133	0.0571663
236	ENST00000216774	ENSG00000100883.11	SRP54	SG	TOT	OK	12.6072	13.9137	-0.142253	0.465982	0.41245	0.646596	no	2187	2	0.137527	1.15769	10.8871	0.106336
237	ENST00000216797	ENSG00000100906.10	NFKBIA	SG	TOT	OK	102.922	41.1736	1.32176	-5.86718	5e-05	0.000542289	yes	1559	0	0.259345	9.45106	32.2172	0.293354
238	ENST00000216807	ENSG00000100916.13	BRMS1L	SG	TOT	OK	1.38491	1.86351	-0.428226	1.01596	0.08075	0.329683	no	2637	2	0.1568	0.127173	1.45815	0.0872153
239	ENST00000216832	ENSG00000100941.8	PNN	SG	TOT	OK	22.1994	15.0336	0.56233	-2.589	5e-05	0.000542289	yes	3537	1	0.724617	2.03851	11.7634	0.173293
240	ENST00000216862	ENSG00000019186.9	CYP24A1	SG	TOT	OK	1.7535	2.07882	-0.24553	0.595984	0.31385	0.568833	no	3278	1	0.55566	0.161019	1.62662	0.0989901
241	ENST00000216962	ENSG00000100994.11	PYGB	SG	TOT	OK	30.188	28.3198	0.0921642	-0.383216	0.50365	0.710767	no	4116	2	0.168829	2.77208	22.1595	0.125097
242	ENST00000216968	ENSG00000101000.5	PROCR	SG	TOT	OK	10.9939	28.5372	-1.37614	2.52194	5e-05	0.000542289	yes	1349	0	0.315124	1.00954	22.3296	0.0452109
243	ENST00000217026	ENSG00000101057.15	MYBL2	SG	TOT	OK	76.5171	71.3664	0.100538	-0.38306	0.509	0.71436	no	2668	0	0.174347	7.02636	55.8423	0.125825
244	ENST00000217074	ENSG00000101104.12	PABPC1L	SG	TOT	OK	1.95579	5.1795	-1.40506	1.11992	0.06305	0.276523	no	1808	0	0.492648	0.179595	4.05282	0.0443136
245	ENST00000217086	ENSG00000101115.12	SALL4	SG	TOT	OK	2.9646	1.70181	0.800763	-2.91899	5e-05	0.000542289	yes	5209	0	0.811794	0.272231	1.33162	0.204436
246	ENST00000217131	ENSG00000101160.13	CTSZ	SG	TOT	OK	43.272	67.3906	-0.639113	2.66669	5e-05	0.000542289	yes	1502	2	0.733566	3.97355	52.7313	0.0753547
247	ENST00000217159	ENSG00000101187.15	SLCO4A1	SG	TOT	OK	15.8934	11.1866	0.506661	-2.06594	0.00035	0.003304	yes	2716	2	0.40219	1.45945	8.75321	0.166733
248	ENST00000217173	ENSG00000185019.16	UBOX5	SG	TOT	OK	1.74237	1.25764	0.470332	-0.665452	0.2456	0.5143	no	4300	0	0.570706	0.159997	0.984069	0.162587
249	ENST00000217233	ENSG00000101255.10	TRIB3	SG	TOT	OK	15.005	20.5077	-0.45072	2.07031	0.00035	0.003304	yes	2095	2	0.538318	1.37787	16.0467	0.0858662
250	ENST00000217260	ENSG00000101282.8	RSPO4	SG	TOT	OK	1.66085	1.95031	-0.231779	0.725049	0.2025	0.484459	no	2757	2	0.512103	0.152511	1.52606	0.0999378
251	ENST00000217289	ENSG00000101311.15	FERMT1	SG	TOT	OK	5.16256	2.44222	1.07989	-3.66808	5e-05	0.000542289	yes	4637	1	0.258577	0.474064	1.91097	0.248075
252	ENST00000217381	ENSG00000101400.5	SNTA1	SG	TOT	OK	6.19199	12.695	-1.03579	4.49173	5e-05	0.000542289	yes	2211	2	0.408536	0.568594	9.93349	0.0572401
253	ENST00000217402	ENSG00000101421.3	CHMP4B	SG	TOT	OK	9.49368	12.2796	-0.371227	1.58129	0.00555	0.0384219	yes	1602	2	0.316579	0.87178	9.60845	0.0907305
254	ENST00000217426	ENSG00000101444.12	AHCY	SG	TOT	OK	54.4129	137.382	-1.33618	5.84247	5e-05	0.000542289	yes	2150	0	0.0787285	4.99659	107.498	0.046481
255	ENST00000217446	ENSG00000101464.10	PIGU	SG	TOT	OK	5.25744	10.0337	-0.932417	1.23843	0.0489	0.229206	no	1639	1	0.301447	0.482777	7.8511	0.0614917
256	ENST00000217455	ENSG00000101473.16	ACOT8	SG	TOT	OK	0.763363	6.06914	-2.99105	2.22548	0.03265	0.168081	no	1154	0	0.0683301	0.0700976	4.74894	0.0147607
257	ENST00000217456	ENSG00000101474.11	APMAP	SG	TOT	OK	48.2119	57.3765	-0.25107	1.18145	0.03645	0.183156	no	2202	2	0.114604	4.42717	44.8955	0.0986105
258	ENST00000217652	ENSG00000101608.12	MYL12A	SG	TOT	OK	17.4521	108.617	-2.63778	5.40912	5e-05	0.000542289	yes	958	1	0.124245	1.60258	84.9898	0.0188561
259	ENST00000217901	ENSG00000067829.18	IDH3G	SG	TOT	OK	3.46088	10.9868	-1.66656	3.6096	5e-05	0.000542289	yes	1335	0		0.317803	8.59687	0.0369673
260	ENST00000217909	ENSG00000077713.18	SLC25A43	SG	TOT	OK	4.67324	3.72437	0.327429	-0.985	0.087	0.346793	no	2507	2	0.359282	0.429131	2.91422	0.147254
261	ENST00000217958	ENSG00000101843.18	PSMD10	SG	TOT	OK	4.07692	10.1391	-1.31438	4.26313	5e-05	0.000542289	yes	1470	1	0.0910152	0.374373	7.93357	0.0471885
262	ENST00000217971	ENSG00000101856.9	PGRMC1	SG	TOT	OK	31.3286	97.82	-1.64265	7.83984	5e-05	0.000542289	yes	1879	1	0.0982339	2.87682	76.5415	0.0375852
263	ENST00000218056	ENSG00000101940.17	WDR13	SG	TOT	OK	26.2565	35.2317	-0.4242	1.57434	0.0053	0.0369523	yes	2124	0		2.41107	27.5678	0.0874593
264	ENST00000218104	ENSG00000101986.11	ABCD1	SG	TOT	OK	4.24576	3.34743	0.342969	-1.22327	0.033	0.169481	no	3669	2		0.389877	2.61927	0.148849
265	ENST00000218230	ENSG00000102109.8	PCSK1N	SG	TOT	OK	4.99639	13.2326	-1.40514	5.18486	5e-05	0.000542289	yes	1025	1		0.458805	10.3541	0.0443113
266	ENST00000218340	ENSG00000102218.5	RP2	SG	TOT	OK	3.95802	5.51933	-0.479715	2.06486	0.0003	0.00287097	yes	3700	2		0.363455	4.31872	0.0841578
267	ENST00000218348	ENSG00000102226.9	USP11	SG	TOT	OK	18.7919	17.5313	0.100183	-0.456955	0.42695	0.657488	no	3338	0	0.116177	1.72561	13.7178	0.125794
268	ENST00000218364	ENSG00000102241.11	HTATSF1	SG	TOT	OK	19.8405	10.7726	0.881081	-2.66301	5e-05	0.000542289	yes	2694	1	0.59787	1.8219	8.42926	0.21614
269	ENST00000218388	ENSG00000102265.11	TIMP1	SG	TOT	OK	109.289	275.637	-1.33462	5.17468	5e-05	0.000542289	yes	769	1	0.0615513	10.0357	215.678	0.0465309
270	ENST00000218516	ENSG00000102393.10	GLA	SG	TOT	OK	5.3226	13.7056	-1.36457	2.29903	0.00015	0.0015171	yes	1318	1		0.48876	10.7243	0.0455752
271	ENST00000219066	ENSG00000065057.7	NTHL1	SG	TOT	OK	4.0739	15.2229	-1.90176	1.33726	0.0398	0.196135	no	1067	1	0.304669	0.374096	11.9115	0.0314062
272	ENST00000219070	ENSG00000087245.12	MMP2	SG	TOT	OK	32.7255	24.2268	0.43381	-1.75611	0.00225	0.0174876	yes	3514	2	0.0778805	3.0051	18.9568	0.158523
273	ENST00000219091	ENSG00000122386.10	ZNF205	SG	TOT	OK	7.97747	6.72495	0.246408	-0.631714	0.27	0.531969	no	1968	2	0.736486	0.73255	5.26209	0.139213
274	ENST00000219097	ENSG00000091651.8	ORC6	SG	TOT	OK	17.9826	22.4745	-0.321694	1.28238	0.0268	0.143036	no	1615	0	0.369787	1.65129	17.5857	0.0939
275	ENST00000219139	ENSG00000125149.11	C16orf70	SG	TOT	OK	11.3155	7.2303	0.646167	-2.536	5e-05	0.000542289	yes	2917	3	0.469549	1.03907	5.65751	0.183662
276	ENST00000219150	ENSG00000102879.15	CORO1A	SG	TOT	OK	1.01833	2.16443	-1.08778	2.72701	5e-05	0.000542289	yes	1623	0	0.124138	0.0935106	1.69361	0.0552138
277	ENST00000219204	ENSG00000102931.7	ARL2BP	SG	TOT	OK	13.0271	20.3248	-0.641721	2.62711	5e-05	0.000542289	yes	1969	2	0.111631	1.19624	15.9036	0.0752185
278	ENST00000219240	ENSG00000102967.11	DHODH	SG	TOT	OK	3.44056	3.60904	-0.0689714	0.18713	0.74335	0.860182	no	4669	1	0.645848	0.315938	2.82397	0.111877
279	ENST00000219252	ENSG00000102978.12	POLR2C	SG	TOT	OK	17.5576	41.84	-1.25278	3.52637	5e-05	0.000542289	yes	1764	2	0.0540938	1.61227	32.7387	0.0492466
280	ENST00000219271	ENSG00000102996.4	MMP15	SG	TOT	OK	2.93456	2.5243	0.217261	-0.882061	0.123	0.404728	no	4062	3	0.144725	0.269473	1.9752	0.136428
281	ENST00000219281	ENSG00000103005.11	USB1	SG	TOT	OK	4.78964	12.1844	-1.34704	2.59475	0.0005	0.00457171	yes	2248	0	0.383657	0.43982	9.53396	0.0461319
282	ENST00000219299	ENSG00000103021.9	CCDC113	SG	TOT	OK	2.14044	1.26881	0.754431	-2.69686	5e-05	0.000542289	yes	5272	0	0.369362	0.196551	0.992809	0.197975
283	ENST00000219313	ENSG00000103035.10	PSMD7	SG	TOT	OK	33.5741	49.3923	-0.556937	2.31763	5e-05	0.000542289	yes	1631	1	0.386783	3.08302	38.6481	0.0797716
284	ENST00000219315	ENSG00000103037.11	SETD6	SG	TOT	OK	3.95695	4.63048	-0.226772	0.0893967	0.8552	0.91865	no	6256	2	0.621266	0.363356	3.62322	0.100285
285	ENST00000219320	ENSG00000103042.8	SLC38A7	SG	TOT	OK	4.24691	3.56143	0.253955	-0.871987	0.12895	0.410067	no	4058	1	0.441311	0.389983	2.78672	0.139943
286	ENST00000219343	ENSG00000103064.14	SLC7A6	SG	TOT	OK	16.6039	10.2676	0.693417	-2.54746	5e-05	0.000542289	yes	6255	3	0.302083	1.52469	8.03412	0.189777
287	ENST00000219345	ENSG00000103066.12	PLA2G15	SG	TOT	OK	9.51076	9.14489	0.0565943	-0.233941	0.67475	0.819593	no	2694	2	0.599357	0.873348	7.15563	0.122051
288	ENST00000219439	ENSG00000103160.11	HSDL1	SG	TOT	OK	13.6775	8.87124	0.624596	-2.7619	5e-05	0.000542289	yes	3648	1	0.578925	1.25597	6.9415	0.180936
289	ENST00000219473	ENSG00000103194.15	USP10	SG	TOT	OK	35.4261	19.2268	0.881692	-3.06895	5e-05	0.000542289	yes	3328	4	0.607846	3.25309	15.0444	0.216232
290	ENST00000219479	ENSG00000103202.12	NME4	SG	TOT	OK	32.8017	79.1029	-1.26996	5.285	5e-05	0.000542289	yes	1000	1	0.25598	3.01209	61.8959	0.0486639
291	ENST00000219542	ENSG00000103260.8	METRN	SG	TOT	OK	8.59451	19.5005	-1.18202	2.77155	5e-05	0.000542289	yes	915	1	0.137161	0.789211	15.2586	0.0517224
292	ENST00000219548	ENSG00000103266.10	STUB1	SG	TOT	OK	17.9656	49.531	-1.4631	4.27435	5e-05	0.000542289	yes	1340	0	0.245319	1.64973	38.7567	0.0425665
293	ENST00000219611	ENSG00000103326.11	CAPN15	SG	TOT	OK	18.487	18.2652	0.017412	-0.0625129	0.91345	0.947676	no	4888	3	0.36193	1.69761	14.292	0.11878
294	ENST00000219782	ENSG00000103495.13	MAZ	SG	TOT	OK	58.0453	60.322	-0.0555051	0.13424	0.81655	0.898801	no	2698	0	0.21923	5.33015	47.2003	0.112926
295	ENST00000219789	ENSG00000103502.13	CDIPT	SG	TOT	OK	3.46335	8.9932	-1.37667	3.45458	5e-05	0.000542289	yes	1843	1	0.125426	0.31803	7.03693	0.0451944
296	ENST00000219797	ENSG00000103510.19	KAT8	SG	TOT	OK	16.0631	15.0298	0.0959261	-0.312818	0.58325	0.76365	no	1495	1	0.218892	1.47503	11.7604	0.125424
297	ENST00000219837	ENSG00000103550.13	KNOP1	SG	TOT	OK	14.0206	7.04721	0.992423	-3.34338	5e-05	0.000542289	yes	6422	0	0.835862	1.28747	5.51425	0.233481
298	ENST00000220325	ENSG00000103966.10	EHD4	SG	TOT	OK	11.0504	10.8582	0.0253152	-0.108807	0.84485	0.913628	no	6401	2	0.354704	1.01473	8.49624	0.119433
299	ENST00000220509	ENSG00000104142.10	VPS18	SG	TOT	OK	19.1263	9.15465	1.06298	-4.96312	5e-05	0.000542289	yes	3875	1	0.773169	1.75632	7.16326	0.245184
300	ENST00000220514	ENSG00000104147.8	OIP5	SG	TOT	OK	4.36779	18.0703	-2.04865	1.93854	0.00485	0.0342266	yes	1201	1	0.106867	0.401083	14.1395	0.0283661
301	ENST00000220531	ENSG00000104164.10	BLOC1S6	SG	TOT	OK	11.3246	8.86048	0.353998	-1.36281	0.0176	0.101826	no	3778	2	0.104021	1.03991	6.93308	0.149992
302	ENST00000220562	ENSG00000012232.8	EXTL3	SG	TOT	OK	32.6089	14.0226	1.21751	-5.60702	5e-05	0.000542289	yes	8221	3	0.543885	2.99439	10.9723	0.272904
303	ENST00000220659	ENSG00000104221.12	BRF2	SG	TOT	OK	3.5396	4.79935	-0.439256	1.11644	0.05155	0.238414	no	2560	1	0.40297	0.325032	3.75536	0.0865515
304	ENST00000220763	ENSG00000104324.15	CPQ	SG	TOT	OK	0.767908	1.1597	-0.594751	1.3844	0.0177	0.102294	no	1932	0	0.386922	0.070515	0.907433	0.0777081
305	ENST00000220764	ENSG00000104325.6	DECR1	SG	TOT	OK	3.61443	12.3498	-1.77264	1.8839	0.00595	0.0408334	yes	2760	0	0.0766335	0.331904	9.66338	0.0343465
306	ENST00000220772	ENSG00000104332.11	SFRP1	SG	TOT	OK	8.3564	5.3138	0.653137	-2.96711	5e-05	0.000542289	yes	4464	4	0.125209	0.767346	4.1579	0.184551
307	ENST00000220809	ENSG00000104368.17	PLAT	SG	TOT	OK	23.944	19.0295	0.331424	-1.26436	0.0278	0.147569	no	3062	3	0.460388	2.19871	14.8901	0.147663
308	ENST00000220822	ENSG00000104381.12	GDAP1	SG	TOT	OK	2.35017	2.23743	0.0709205	-0.176199	0.755	0.866813	no	3645	1	0.114544	0.21581	1.75073	0.123269
309	ENST00000220847	ENSG00000129292.20	PHF20L1	SG	TOT	OK	32.177	11.4379	1.49221	-4.90822	5e-05	0.000542289	yes	3297	1	0.382871	2.95473	8.94984	0.330143
310	ENST00000220849	ENSG00000104408.9	EIF3E	SG	TOT	OK	27.4345	108.255	-1.98036	7.00195	5e-05	0.000542289	yes	2022	0	0.048238	2.51924	84.7066	0.0297408
311	ENST00000220853	ENSG00000104412.7	EMC2	SG	TOT	OK	8.25716	11.7934	-0.514263	1.75919	0.0023	0.0178423	yes	3527	1	0.254913	0.758233	9.22801	0.0821665
312	ENST00000220913	ENSG00000104472.9	CHRAC1	SG	TOT	OK	32.8706	21.1455	0.636447	-2.51841	5e-05	0.000542289	yes	2481	1	0.339722	3.01842	16.5458	0.182428
313	ENST00000221114	ENSG00000104671.7	DCTN6	SG	TOT	OK	11.8095	22.7978	-0.948941	2.06364	0.0009	0.00776465	yes	1054	1	0.141506	1.08444	17.8387	0.0607913
314	ENST00000221130	ENSG00000104687.13	GSR	SG	TOT	OK	23.9759	37.1202	-0.630623	2.50828	5e-05	0.000542289	yes	3034	0	0.0736077	2.20164	29.0455	0.0757997
315	ENST00000221138	ENSG00000104695.12	PPP2CB	SG	TOT	OK	26.8924	29.2429	-0.120884	0.565023	0.32745	0.580119	no	1946	2	0.200391	2.46946	22.8818	0.107923
316	ENST00000221200	ENSG00000104756.15	KCTD9	SG	TOT	OK	5.61683	5.95142	-0.0834786	0.35556	0.5327	0.729783	no	3367	1	0.129659	0.515779	4.65682	0.110758
317	ENST00000221233	ENSG00000077348.8	EXOSC5	SG	TOT	OK	6.0725	22.6092	-1.89655	1.09668	0.2389	0.510443	no	998	0	0.0407699	0.557622	17.6911	0.0315199
318	ENST00000221265	ENSG00000006712.14	PAF1	SG	TOT	OK	25.3046	21.2162	0.254233	-1.17865	0.03995	0.196721	no	2200	2	0.668226	2.32365	16.6011	0.13997
319	ENST00000221283	ENSG00000076944.15	STXBP2	SG	TOT	OK	3.54024	4.73526	-0.419598	1.27268	0.02675	0.142846	no	1885	0	0.122347	0.325091	3.70521	0.0877388
320	ENST00000221413	ENSG00000183207.13	RUVBL2	SG	TOT	OK	19.221	57.0762	-1.57021	4.31674	5e-05	0.000542289	yes	1478	0	0.0654396	1.76501	44.6606	0.0395206
321	ENST00000221448	ENSG00000104852.14	SNRNP70	SG	TOT	OK	64.283	57.3484	0.164685	-0.478787	0.40375	0.639647	no	1603	0	0.464167	5.90294	44.8736	0.131546
322	ENST00000221452	ENSG00000104856.13	RELB	SG	TOT	OK	9.21327	9.21089	0.000373392	-0.00108593	0.99895	0.998964	no	2258	1	0.153818	0.84603	7.20727	0.117386
323	ENST00000221455	ENSG00000104859.14	CLASRP	SG	TOT	OK	5.53651	6.54009	-0.240333	0.549847	0.34765	0.596518	no	2229	0	0.231874	0.508403	5.11744	0.0993471
324	ENST00000221459	ENSG00000104863.11	LIN7B	SG	TOT	OK	0.64618	1.6423	-1.34571	1.90418	0.0025	0.0192138	yes	746	0	0.150109	0.059337	1.28505	0.0461747
325	ENST00000221462	ENSG00000104866.10	PPP1R37	SG	TOT	OK	10.339	12.4218	-0.264776	0.530906	0.35385	0.60137	no	2946	2	0.510138	0.949403	9.71972	0.097678
326	ENST00000221494	ENSG00000104897.9	SF3A2	SG	TOT	OK	16.7403	14.4617	0.211094	-0.292921	0.60375	0.776186	no	1619	0	0.276545	1.53722	11.3159	0.135846
327	ENST00000221543	ENSG00000104946.12	TBC1D17	SG	TOT	OK	2.71311	2.9132	-0.102656	0.0897433	0.8744	0.927854	no	2095	0	0.200412	0.249138	2.2795	0.109295
328	ENST00000221554	ENSG00000104957.13	CCDC130	SG	TOT	OK	2.22642	2.49335	-0.163357	0.284044	0.628	0.791604	no	1673	1	0.458724	0.204446	1.95098	0.104792
329	ENST00000221566	ENSG00000104969.9	SGTA	SG	TOT	OK	44.3395	42.1024	0.0746901	-0.359011	0.5297	0.727528	no	2231	0	0.274143	4.07158	32.944	0.123591
330	ENST00000221573	ENSG00000104976.11	SNAPC2	SG	TOT	OK	3.61507	10.6038	-1.55249	3.87535	5e-05	0.000542289	yes	1520	1	0.307465	0.331962	8.29718	0.040009
331	ENST00000221665	ENSG00000179943.7	FIZ1	SG	TOT	OK	6.52037	6.01206	0.117094	-0.376821	0.517	0.71975	no	2645	5	0.655787	0.598748	4.70427	0.127278
332	ENST00000221671	ENSG00000105072.8	C19orf44	SG	TOT	OK	2.27155	1.21146	0.906933	-0.599878	0.3113	0.56687	no	3346	0	0.743739	0.20859	0.947934	0.220047
333	ENST00000221847	ENSG00000105246.5	EBI3	SG	TOT	OK	1.48167	2.52533	-0.769244	2.11877	0.0004	0.00373244	yes	1158	0	0.224948	0.136058	1.976	0.0688551
334	ENST00000221856	ENSG00000105255.10	FSD1	SG	TOT	OK	6.42969	15.6213	-1.2807	4.89362	5e-05	0.000542289	yes	1833	1	0.221584	0.590421	12.2232	0.0483032
335	ENST00000221891	ENSG00000105290.11	APLP1	SG	TOT	OK	1.97988	4.32851	-1.12845	1.51653	0.0397	0.195739	no	2370	1	0.10279	0.181807	3.38694	0.0536789
336	ENST00000221930	ENSG00000105329.9	TGFB1	SG	TOT	OK	26.3243	30.3892	-0.207164	0.307336	0.59665	0.772211	no	2780	1	0.29583	2.41729	23.7787	0.101658
337	ENST00000221943	ENSG00000105341.18	DMAC2	SG	TOT	OK	5.81143	10.7608	-0.888818	1.9622	0.00135	0.0111333	yes	1700	0		0.533648	8.42003	0.0633784
338	ENST00000221957	ENSG00000105355.8	PLIN3	SG	TOT	OK	31.0572	40.9752	-0.399825	1.77421	0.00185	0.0147192	yes	2232	1	0.239887	2.8519	32.062	0.0889496
339	ENST00000221975	ENSG00000105372.7	RPS19	SG	TOT	OK	116.41	913.708	-2.97251	8.85806	5e-05	0.000542289	yes	500	0	0.0250077	10.6896	714.951	0.0149515
340	ENST00000222005	ENSG00000105401.8	CDC37	SG	TOT	OK	46.2795	58.5273	-0.338736	1.21449	0.03545	0.179336	no	1618	1	0.375849	4.24972	45.796	0.0927968
341	ENST00000222008	ENSG00000105404.10	RABAC1	SG	TOT	OK	9.83762	69.7856	-2.82655	5.92282	5e-05	0.000542289	yes	750	0		0.903363	54.6053	0.0165435
342	ENST00000222032	ENSG00000105427.9	CNFN	SG	TOT	OK	0.537585	1.77589	-1.72397	2.24297	0.00145	0.0118372	yes	533	0	0.295888	0.049365	1.38959	0.035525
343	ENST00000222219	ENSG00000105612.8	DNASE2	SG	TOT	OK	6.60573	9.22491	-0.481816	1.99159	0.0006	0.00539248	yes	1938	1	0.580501	0.606587	7.21824	0.0840353
344	ENST00000222247	ENSG00000105640.12	RPL18A	SG	TOT	OK	0	8.13755	#NAME?		0.111	0.393702	no	634	0	0.0244011	0	6.36741	0
345	ENST00000222254	ENSG00000105647.16	PIK3R2	SG	TOT	OK	22.9448	15.5782	0.558639	-2.36451	0.00015	0.0015171	yes	3980	1	0.157833	2.10696	12.1895	0.17285
346	ENST00000222266	ENSG00000205155.7	PSENEN	SG	TOT	OK	4.14746	16.4966	-1.99187	1.27839	0.1985	0.480995	no	603	0	0.179246	0.38085	12.9081	0.0295047
347	ENST00000222284	ENSG00000105677.11	TMEM147	SG	TOT	OK	21.5078	97.6972	-2.18346	5.09469	5e-05	0.000542289	yes	868	0	0.0564536	1.975	76.4454	0.0258355
348	ENST00000222305	ENSG00000105698.15	USF2	SG	TOT	OK	23.3724	35.6935	-0.610857	1.96996	0.00125	0.0103961	yes	1746	0	0.17823	2.14623	27.9292	0.0768453
349	ENST00000222307	ENSG00000105700.10	KXD1	SG	TOT	OK	13.8877	31.0179	-1.15929	3.9255	5e-05	0.000542289	yes	1344	0	0.102483	1.27527	24.2707	0.0525437
350	ENST00000222330	ENSG00000105723.11	GSK3A	SG	TOT	OK	11.0673	12.3545	-0.15873	0.266713	0.6372	0.796861	no	2193	3	0.158433	1.01628	9.66706	0.105128
351	ENST00000222345	ENSG00000105738.10	SIPA1L3	SG	TOT	OK	11.7268	3.76439	1.63932	-7.52031	5e-05	0.000542289	yes	8004	3	0.66853	1.07684	2.94553	0.365585
352	ENST00000222374	ENSG00000105767.2	CADM4	SG	TOT	OK	17.8417	24.4615	-0.455261	2.12583	0.0001	0.00104232	yes	2189	0	0.131973	1.63836	19.1405	0.0855965
353	ENST00000222388	ENSG00000285292.1	AC021097.2	SG	TOT	OK	1.55082	1.68845	-0.122668	0.107397	0.8417	0.911965	no	2185	0		0.142408	1.32117	0.107789
354	ENST00000222399	ENSG00000091136.13	LAMB1	SG	TOT	OK	30.3928	13.8127	1.13774	-4.18757	5e-05	0.000542289	yes	5650	5	0.380298	2.79089	10.8081	0.258223
355	ENST00000222402	ENSG00000078967.12	UBE2D4	SG	TOT	OK	4.82507	4.63024	0.059462	-0.188445	0.741	0.858863	no	3982	1	0.421429	0.443073	3.62304	0.122293
356	ENST00000222547	ENSG00000105829.12	BET1	SG	TOT	OK	1.9882	4.72924	-1.25015	3.46185	5e-05	0.000542289	yes	1481	1	0.0793854	0.182571	3.7005	0.0493369
357	ENST00000222567	ENSG00000105849.5	TWISTNB	SG	TOT	OK	13.2267	10.8111	0.290937	-1.35071	0.01895	0.108187	no	3893	0	0.451251	1.21457	8.45939	0.143577
358	ENST00000222573	ENSG00000105855.9	ITGB8	SG	TOT	OK	2.76276	1.40752	0.972955	-3.02746	5e-05	0.000542289	yes	8974	0	0.319293	0.253697	1.10135	0.230352
359	ENST00000222597	ENSG00000105879.11	CBLL1	SG	TOT	OK	11.7257	6.84721	0.776085	-2.14036	0.0005	0.00457171	yes	2003	2	0.439234	1.07674	5.35775	0.200969
360	ENST00000222673	ENSG00000105953.14	OGDH	SG	TOT	OK	16.6565	11.2683	0.563811	-1.95433	0.0014	0.0114843	yes	4193	2	0.388212	1.52952	8.81714	0.173472
361	ENST00000222725	ENSG00000106003.12	LFNG	SG	TOT	OK	75.5009	58.0382	0.379492	-1.19446	0.0388	0.192105	no	2445	1	0.031828	6.93305	45.4133	0.152666
362	ENST00000222800	ENSG00000106077.18	ABHD11	SG	TOT	OK	4.27275	8.78144	-1.03929	1.98578	0.00335	0.0247642	yes	1483	2		0.392355	6.87124	0.0571011
363	ENST00000222803	ENSG00000106080.10	FKBP14	SG	TOT	OK	6.85624	6.51583	0.0734672	-0.0915185	0.865	0.92344	no	4978	2	0.228125	0.62959	5.09846	0.123486
364	ENST00000222812	ENSG00000106089.11	STX1A	SG	TOT	OK	4.01156	4.7568	-0.245829	0.330615	0.5627	0.750044	no	2102	0		0.368371	3.72207	0.0989695
365	ENST00000222823	ENSG00000106100.10	NOD1	SG	TOT	OK	7.48269	5.07373	0.56051	-2.05964	0.0004	0.00373244	yes	4503	3	0.620397	0.687116	3.97005	0.173075
366	ENST00000222969	ENSG00000106245.10	BUD31	SG	TOT	OK	14.3812	41.7613	-1.53798	1.79146	0.00325	0.0241249	yes	1052	0	0.055522	1.32059	32.6771	0.0404133
367	ENST00000222990	ENSG00000106266.10	SNX8	SG	TOT	OK	24.4397	18.3373	0.414442	-0.488165	0.3927	0.631593	no	4704	3	0.500832	2.24423	14.3484	0.15641
368	ENST00000223023	ENSG00000106299.7	WASL	SG	TOT	OK	7.19991	6.82177	0.077833	-0.354379	0.54175	0.735883	no	4363	2	0.147665	0.661149	5.33785	0.123861
369	ENST00000223029	ENSG00000106305.9	AIMP2	SG	TOT	OK	44.4941	89.4563	-1.00757	2.40052	0.00015	0.0015171	yes	1198	1	0.257731	4.08578	69.9971	0.0583706
370	ENST00000223061	ENSG00000106333.12	PCOLCE	SG	TOT	OK	15.6179	25.038	-0.680917	2.19743	0.0003	0.00287097	yes	1516	0	0.358045	1.43415	19.5915	0.0732025
371	ENST00000223095	ENSG00000106366.8	SERPINE1	SG	TOT	OK	150.704	96.7305	0.639672	-2.95534	5e-05	0.000542289	yes	3156	2	0.348547	13.8388	75.689	0.182837
372	ENST00000223127	ENSG00000106397.11	PLOD3	SG	TOT	OK	24.2675	23.3547	0.0553156	-0.204466	0.723	0.848391	no	2821	1	0.0929483	2.22842	18.2744	0.121942
373	ENST00000223136	ENSG00000214253.8	FIS1	SG	TOT	OK	11.9722	41.2674	-1.78531	6.39062	5e-05	0.000542289	yes	870	0	0.12648	1.09938	32.2906	0.0340463
374	ENST00000223190	ENSG00000106459.14	NRF1	SG	TOT	OK	7.67774	5.41186	0.504559	-1.8462	0.00145	0.0118372	yes	2424	2	0.497575	0.705027	4.23463	0.166491
375	ENST00000223271	ENSG00000106538.9	RARRES2	SG	TOT	OK	0.455548	2.10213	-2.20618	3.1392	0.0001	0.00104232	yes	685	0	0.423889	0.0418318	1.64486	0.0254318
376	ENST00000223273	ENSG00000241127.7	YAE1	SG	TOT	OK	10.0574	24.3867	-1.27784	4.85703	5e-05	0.000542289	yes	871	0		0.923545	19.0819	0.0483989
377	ENST00000223321	ENSG00000106588.10	PSMA2	SG	TOT	OK	13.6986	90.6391	-2.72611	6.35281	5e-05	0.000542289	yes	1434	0	0.131287	1.25791	70.9226	0.0177363
378	ENST00000223321	ENSG00000106588.10	PSMA2	SG	TOT	OK	13.6986	90.6391	-2.72611	6.35281	5e-05	0.000542289	yes	1434	0	0.131287	1.25791	70.9226	0.0177363
379	ENST00000223324	ENSG00000106591.3	MRPL32	SG	TOT	OK	25.9263	74.9118	-1.53078	3.85846	5e-05	0.000542289	yes	859	1	0.442066	2.38074	58.6164	0.0406156
380	ENST00000223336	ENSG00000106603.18	COA1	SG	TOT	OK	10.8159	47.9646	-2.14882	3.17463	5e-05	0.000542289	yes	927	0	0.257977	0.993196	37.531	0.0264633
381	ENST00000223357	ENSG00000106624.10	AEBP1	SG	TOT	OK	44.2357	27.8604	0.666994	-3.14841	5e-05	0.000542289	yes	4097	2	0.66761	4.06205	21.8	0.186332
382	ENST00000223368	ENSG00000106635.7	BCL7B	SG	TOT	OK	16.7044	14.0076	0.254025	-0.920045	0.1068	0.38833	no	1663	1		1.53392	10.9606	0.139949
383	ENST00000223369	ENSG00000106636.7	YKT6	SG	TOT	OK	62.1093	50.8073	0.289774	-1.26868	0.02735	0.145614	no	2767	1	0.229912	5.70333	39.7553	0.143461
384	ENST00000223428	ENSG00000081386.12	ZNF510	SG	TOT	OK	3.39183	1.46739	1.20881	-3.55418	5e-05	0.000542289	yes	6507	0	0.602674	0.311463	1.14819	0.271264
385	ENST00000223500	ENSG00000086065.13	CHMP5	SG	TOT	OK	9.41387	37.2106	-1.98285	8.60259	5e-05	0.000542289	yes	1901	0	0.100058	0.864451	29.1163	0.0296896
386	ENST00000223641	ENSG00000106803.9	SEC61B	SG	TOT	OK	13.8573	116.791	-3.07521	11.8941	5e-05	0.000542289	yes	564	1	0.0697838	1.27248	91.3858	0.0139243
387	ENST00000223864	ENSG00000107020.9	PLGRKT	SG	TOT	OK	3.63867	21.4119	-2.55693	8.82065	5e-05	0.000542289	yes	981	0	0.0576652	0.334129	16.7542	0.019943
388	ENST00000224073	ENSG00000107223.12	EDF1	SG	TOT	OK	36.1457	154.431	-2.09507	8.34914	5e-05	0.000542289	yes	662	0	0.315002	3.31916	120.838	0.0274679
389	ENST00000224140	ENSG00000107290.13	SETX	SG	TOT	OK	45.8157	11.237	2.02759	-9.28689	5e-05	0.000542289	yes	11101	4	0.695776	4.20713	8.79264	0.478483
390	ENST00000224237	ENSG00000026025.15	VIM	SG	TOT	OK	764.862	1185.24	-0.631902	2.51768	5e-05	0.000542289	yes	1868	1	0.0524222	70.2353	927.418	0.0757321
391	ENST00000224807	ENSG00000107819.13	SFXN3	SG	TOT	OK	19.0459	24.9077	-0.387112	1.04908	0.0673	0.289575	no	3089	0	0.149274	1.74893	19.4896	0.0897369
392	ENST00000224949	ENSG00000107959.15	PITRM1	SG	TOT	OK	12.4805	8.02819	0.636527	-1.56996	0.00755	0.050046	no	3427	2	0.164844	1.14605	6.28184	0.182439
393	ENST00000224950	ENSG00000107960.10	STN1	SG	TOT	OK	6.86993	12.4092	-0.853042	2.26433	0.0013	0.010763	yes	6369	1		0.630848	9.70986	0.0649698
394	ENST00000225174	ENSG00000108179.13	PPIF	SG	TOT	OK	54.758	59.9269	-0.130133	0.48799	0.38425	0.625363	no	2196	2	0.417217	5.02828	46.8912	0.107233
395	ENST00000225235	ENSG00000108239.8	TBC1D12	SG	TOT	OK	10.9801	6.44876	0.767792	-1.72298	0.0041	0.0295729	yes	5637	2	0.31319	1.00827	5.04598	0.199817
396	ENST00000225296	ENSG00000005100.12	DHX33	SG	TOT	OK	17.7993	9.31927	0.93353	-1.94229	0.0022	0.0171373	yes	5535	1	0.498472	1.63446	7.29207	0.224142
397	ENST00000225298	ENSG00000011260.13	UTP18	SG	TOT	OK	19.0274	40.4954	-1.08968	5.0807	5e-05	0.000542289	yes	1876	1	0.167808	1.74724	31.6865	0.0551413
398	ENST00000225308	ENSG00000013306.15	SLC25A39	SG	TOT	OK	29.9557	62.246	-1.05515	3.60707	5e-05	0.000542289	yes	1607	1	0.138524	2.75075	48.7058	0.0564769
399	ENST00000225328	ENSG00000083454.21	P2RX5	SG	TOT	OK	1.18064	1.17969	0.00116557	-0.00107322	0.9962	0.996644	no	2060	0	0.358962	0.108415	0.923075	0.11745
400	ENST00000225394	ENSG00000108262.15	GIT1	SG	TOT	OK	26.7436	16.7743	0.672939	-1.63099	0.00525	0.0366662	yes	3783	3	0.194274	2.45579	13.1254	0.187102
401	ENST00000225430	ENSG00000108298.11	RPL19	SG	TOT	OK	164.714	577.891	-1.81084	8.51769	5e-05	0.000542289	yes	737	0	0.0682086	15.1253	452.184	0.0334493
402	ENST00000225504	ENSG00000213246.6	SUPT4H1	SG	TOT	OK	19.3671	28.8323	-0.574077	1.95498	0.0008	0.00697545	yes	1488	1	0.38714	1.77843	22.5605	0.0788294
403	ENST00000225519	ENSG00000197417.7	SHPK	SG	TOT	OK	4.99668	3.645	0.455051	-1.72848	0.00295	0.0221845	yes	3788	3	0.709456	0.458832	2.85211	0.160874
404	ENST00000225525	ENSG00000213977.7	TAX1BP3	SG	TOT	OK	14.2116	31.8594	-1.16465	3.85572	5e-05	0.000542289	yes	1280	0	0.114381	1.30501	24.9291	0.052349
405	ENST00000225603	ENSG00000108468.14	CBX1	SG	TOT	OK	44.5089	69.2647	-0.638028	3.0366	5e-05	0.000542289	yes	2182	0	0.329464	4.08713	54.1977	0.0754116
406	ENST00000225609	ENSG00000108474.16	PIGL	SG	TOT	OK	1.02552	1.41845	-0.467951	0.151549	0.7843	0.881564	no	1289	0	0.458441	0.0941708	1.1099	0.0848463
407	ENST00000225614	ENSG00000108479.11	GALK1	SG	TOT	OK	5.16113	16.699	-1.694	5.48877	5e-05	0.000542289	yes	1445	0	0.0764811	0.473933	13.0665	0.0362708
408	ENST00000225665	ENSG00000108528.13	SLC25A11	SG	TOT	OK	2.43785	8.80204	-1.85223	3.78341	5e-05	0.000542289	yes	1692	1	0.0714627	0.223861	6.88736	0.0325032
409	ENST00000225698	ENSG00000108561.8	C1QBP	SG	TOT	OK	24.9815	139.937	-2.48585	3.90229	5e-05	0.000542289	yes	1169	0	0.0442235	2.29399	109.497	0.0209502
410	ENST00000225719	ENSG00000108582.11	CPD	SG	TOT	OK	21.4833	8.47113	1.34259	-5.17715	5e-05	0.000542289	yes	9372	4	0.349773	1.97275	6.62843	0.29762
411	ENST00000225729	ENSG00000108591.9	DRG2	SG	TOT	OK	5.91634	11.198	-0.92046	1.43461	0.01825	0.104862	no	1900	1	0.0962437	0.543282	8.76213	0.0620034
412	ENST00000225737	ENSG00000108599.14	AKAP10	SG	TOT	OK	13.9254	7.16724	0.958225	-4.00402	5e-05	0.000542289	yes	4063	3	0.348745	1.27873	5.60817	0.228013
413	ENST00000225831	ENSG00000108691.9	CCL2	SG	TOT	OK	9.49345	15.2839	-0.687007	2.36366	5e-05	0.000542289	yes	741	0	0.0787872	0.871758	11.9592	0.0728942
414	ENST00000225873	ENSG00000108733.9	PEX12	SG	TOT	OK	1.9634	2.00321	-0.0289577	0.0150022	0.9814	0.985537	no	2617	1	0.545446	0.180294	1.56746	0.115023
415	ENST00000225916	ENSG00000108773.10	KAT2A	SG	TOT	OK	11.1388	8.61504	0.370662	-0.740525	0.1953	0.478171	no	3115	3		1.02285	6.74103	0.151734
416	ENST00000225927	ENSG00000108784.9	NAGLU	SG	TOT	OK	4.33071	6.20216	-0.518168	0.803985	0.1576	0.441133	no	2475	1	0.731418	0.397678	4.85302	0.0819444
417	ENST00000225929	ENSG00000108786.10	HSD17B1	SG	TOT	OK	0	1.86426	#NAME?		0.1161	0.399249	no	1265	0	0.524922	0	1.45873	0
418	ENST00000225941	ENSG00000108798.8	ABI3	SG	TOT	OK	8.82899	8.48606	0.0571537	-0.210296	0.71525	0.843424	no	1629	0	0.520847	0.810743	6.64011	0.122098
419	ENST00000225964	ENSG00000108821.13	COL1A1	SG	TOT	OK	256.931	168.586	0.607892	-2.30063	0.0001	0.00104232	yes	5914	1	0.403961	23.5933	131.914	0.178854
420	ENST00000225969	ENSG00000108826.15	MRPL27	SG	TOT	OK	18.0198	71.5322	-1.98901	7.96882	5e-05	0.000542289	yes	686	1	0.602466	1.65471	55.972	0.0295632
421	ENST00000225972	ENSG00000108829.9	LRRC59	SG	TOT	OK	105.795	126.944	-0.262925	1.20571	0.0364	0.182971	no	2880	3	0.268158	9.71488	99.3302	0.0978038
422	ENST00000226004	ENSG00000108861.8	DUSP3	SG	TOT	OK	50.1648	29.5966	0.761244	-3.51949	5e-05	0.000542289	yes	4095	3	0.380551	4.6065	23.1585	0.198912
423	ENST00000226091	ENSG00000108947.4	EFNB3	SG	TOT	OK	4.64073	4.18242	0.150016	-0.626031	0.27235	0.533892	no	3216	3	0.533275	0.426146	3.27263	0.130215
424	ENST00000226225	ENSG00000109079.9	TNFAIP1	SG	TOT	OK	57.9804	37.5468	0.626874	-2.91349	5e-05	0.000542289	yes	3570	2		5.32419	29.3793	0.181222
425	ENST00000226230	ENSG00000109084.13	TMEM97	SG	TOT	OK	27.4549	43.8785	-0.67645	2.81019	5e-05	0.000542289	yes	2463	2		2.52111	34.3337	0.0734296
426	ENST00000226522	ENSG00000109270.12	LAMTOR3	SG	TOT	OK	3.00044	4.98437	-0.732236	1.34438	0.02355	0.129108	no	1220	1	0.0677115	0.275522	3.90013	0.0706444
427	ENST00000226574	ENSG00000109320.11	NFKB1	SG	TOT	OK	16.224	10.5745	0.617541	-1.34849	0.0351	0.177915	no	4055	3	0.0903203	1.48981	8.27426	0.180053
428	ENST00000226725	ENSG00000109466.13	KLHL2	SG	TOT	OK	5.69308	4.04906	0.491623	-1.193	0.04105	0.2009	no	3185	0	0.434496	0.522781	3.16828	0.165005
429	ENST00000226760	ENSG00000109501.13	WFS1	SG	TOT	OK	5.20119	6.29242	-0.274774	0.805361	0.16055	0.444118	no	3640	3	0.568418	0.477612	4.92365	0.0970036
430	ENST00000227135	ENSG00000064199.6	SPA17	SG	TOT	OK	1.94177	8.76565	-2.17448	2.73248	0.00045	0.00415496	yes	3604	0	0.542549	0.178308	6.85888	0.0259966
431	ENST00000227155	ENSG00000085117.11	CD82	SG	TOT	OK	1.97174	4.23052	-1.10137	2.22242	0.0015	0.012201	yes	2212	0	0.429169	0.18106	3.31027	0.0546964
432	ENST00000227266	ENSG00000109861.15	CTSC	SG	TOT	OK	20.8757	38.0073	-0.864449	3.39419	5e-05	0.000542289	yes	1870	0	0.56353	1.91696	29.7397	0.064458
433	ENST00000227378	ENSG00000109971.13	HSPA8	SG	TOT	OK	322.398	311.891	0.0477982	-0.107658	0.84315	0.912882	no	2186	2	0.291033	29.605	244.046	0.121309
434	ENST00000227451	ENSG00000110042.7	DTX4	SG	TOT	OK	5.25906	3.10747	0.759067	-2.822	5e-05	0.000542289	yes	6003	4	0.398179	0.482926	2.43151	0.198611
435	ENST00000227471	ENSG00000110057.7	UNC93B1	SG	TOT	OK	4.26694	10.4779	-1.29608	4.89056	5e-05	0.000542289	yes	2294	2	0.298138	0.391822	8.19867	0.0477909
436	ENST00000227503	ENSG00000168066.20	SF1	SG	TOT	OK	24.2433	33.5253	-0.467664	1.31468	0.0233	0.12797	no	2850	1	0.192794	2.2262	26.2326	0.0848637
437	ENST00000227507	ENSG00000110092.3	CCND1	SG	TOT	OK	102.536	52.3582	0.969635	-4.1284	5e-05	0.000542289	yes	4238	3	0.215376	9.41561	40.9689	0.229824
438	ENST00000227520	ENSG00000110104.12	CCDC86	SG	TOT	OK	22.7314	27.4608	-0.27269	1.25432	0.02845	0.150297	no	1851	1	0.34635	2.08736	21.4873	0.097144
439	ENST00000227524	ENSG00000110107.8	PRPF19	SG	TOT	OK	56.6352	81.443	-0.52409	2.32201	0.00015	0.0015171	yes	2337	0	0.130321	5.20066	63.7269	0.0816085
440	ENST00000227525	ENSG00000110108.9	TMEM109	SG	TOT	OK	25.5951	27.376	-0.0970471	0.250283	0.65835	0.809774	no	2129	2	0.0655354	2.35033	21.421	0.109721
441	ENST00000227638	ENSG00000110218.8	PANX1	SG	TOT	OK	65.2039	31.7163	1.03973	-5.01641	5e-05	0.000542289	yes	2852	2	0.81354	5.9875	24.8171	0.241265
442	ENST00000227756	ENSG00000110328.5	GALNT18	SG	TOT	OK	11.9151	10.1277	0.234485	-0.539957	0.3453	0.594554	no	2503	1	0.138547	1.09413	7.92465	0.138067
443	ENST00000227758	ENSG00000110330.8	BIRC2	SG	TOT	OK	19.6791	15.1559	0.376785	-1.50626	0.0098	0.0625577	no	3743	3	0.61866	1.80708	11.8591	0.152379
444	ENST00000227868	ENSG00000110435.11	PDHX	SG	TOT	OK	17.0959	14.0702	0.281004	-1.11103	0.05295	0.243287	no	2500	1	0.126344	1.56987	11.0095	0.142592
445	ENST00000228027	ENSG00000062282.14	DGAT2	SG	TOT	OK	2.98489	4.98076	-0.73869	1.9618	0.00315	0.0234778	yes	2407	1	0.134813	0.274095	3.89731	0.0703292
446	ENST00000228251	ENSG00000060138.12	YBX3	SG	TOT	OK	36.4345	68.8571	-0.918298	3.36695	5e-05	0.000542289	yes	1931	1	0.157593	3.34568	53.8788	0.0620965
447	ENST00000228306	ENSG00000089157.15	RPLP0	SG	TOT	OK	16.9267	134.382	-2.98896	9.4196	5e-05	0.000542289	yes	1257	0	0.014241	1.55433	105.15	0.014782
448	ENST00000228347	ENSG00000013503.9	POLR3B	SG	TOT	OK	8.3335	4.7324	0.816352	-2.72144	5e-05	0.000542289	yes	4183	4	0.554141	0.765243	3.70297	0.206656
449	ENST00000228437	ENSG00000110851.11	PRDM4	SG	TOT	OK	19.1206	8.8357	1.11371	-5.01258	5e-05	0.000542289	yes	4182	2	0.701981	1.75579	6.91369	0.253959
450	ENST00000228438	ENSG00000110852.4	CLEC2B	SG	TOT	OK	0.933674	3.23554	-1.79302	4.6751	5e-05	0.000542289	yes	1533	0	0.227811	0.0857368	2.53172	0.033865
451	ENST00000228506	ENSG00000110917.7	MLEC	SG	TOT	OK	88.7869	36.0743	1.29938	-5.87994	5e-05	0.000542289	yes	6341	4	0.207513	8.15307	28.2272	0.288838
452	ENST00000228510	ENSG00000110921.13	MVK	SG	TOT	OK	2.96053	8.42957	-1.5096	2.49908	0.00055	0.00498368	yes	2833	0	0.182071	0.271858	6.59591	0.0412161
453	ENST00000228515	ENSG00000110925.6	CSRNP2	SG	TOT	OK	9.26526	6.28645	0.559586	-2.45766	5e-05	0.000542289	yes	4517	1	0.576147	0.850804	4.91897	0.172964
454	ENST00000228534	ENSG00000110944.8	IL23A	SG	TOT	OK	0.934097	1.04761	-0.165459	0.283316	0.62205	0.787916	no	1037	0		0.0857757	0.819726	0.104639
455	ENST00000228682	ENSG00000111087.9	GLI1	SG	TOT	OK	3.36208	1.48746	1.17651	-0.748337	0.188	0.470602	no	3972	0	0.609253	0.308731	1.1639	0.265256
456	ENST00000228740	ENSG00000111144.9	LTA4H	SG	TOT	OK	16.8627	21.3244	-0.338664	1.50332	0.0097	0.0620105	no	2140	0	0.0369706	1.54846	16.6858	0.0928011
457	ENST00000228741	ENSG00000111145.7	ELK3	SG	TOT	OK	40.21	20.3635	0.981572	-4.64446	5e-05	0.000542289	yes	4201	1	0.362041	3.69238	15.9339	0.231731
458	ENST00000228799	ENSG00000111203.12	ITFG2	SG	TOT	OK	2.63217	3.30907	-0.33017	0.151861	0.73995	0.858147	no	2320	1	0.387643	0.241705	2.58926	0.0933493
459	ENST00000228825	ENSG00000111229.15	ARPC3	SG	TOT	OK	7.51086	23.6607	-1.65544	3.26264	5e-05	0.000542289	yes	946	1	0.145022	0.689702	18.5138	0.0372533
460	ENST00000228827	ENSG00000111231.8	GPN3	SG	TOT	OK	5.13619	12.3756	-1.26873	4.04006	5e-05	0.000542289	yes	1457	1	0.0732721	0.471643	9.68357	0.0487055
461	ENST00000228841	ENSG00000111245.14	MYL2	SG	TOT	OK	1.04675	5.02437	-2.26302	4.77231	5e-05	0.000542289	yes	783	0	0.395155	0.0961203	3.93143	0.0244492
462	ENST00000228865	ENSG00000111269.2	CREBL2	SG	TOT	OK	5.21644	6.94341	-0.412578	1.80834	0.0013	0.010763	yes	3770	2	0.227989	0.479012	5.43303	0.0881667
463	ENST00000228872	ENSG00000111276.10	CDKN1B	SG	TOT	OK	14.8276	8.81765	0.749817	-3.23121	5e-05	0.000542289	yes	2411	2	0.464451	1.36158	6.89957	0.197343
464	ENST00000228918	ENSG00000111321.10	LTBR	SG	TOT	OK	28.0387	20.1417	0.477233	-1.87718	0.00115	0.00965095	yes	2134	1	0.635641	2.57472	15.7603	0.163367
465	ENST00000228928	ENSG00000111331.12	OAS3	SG	TOT	OK	7.56397	4.09868	0.883985	-3.90239	5e-05	0.000542289	yes	6599	0	0.229803	0.694579	3.2071	0.216575
466	ENST00000228945	ENSG00000111348.8	ARHGDIB	SG	TOT	OK	1.57072	3.02466	-0.945343	2.51367	5e-05	0.000542289	yes	1174	1	0.168229	0.144235	2.36671	0.0609432
467	ENST00000229201	ENSG00000111602.11	TIMELESS	SG	TOT	OK	17.6076	7.65244	1.2022	-4.25085	5e-05	0.000542289	yes	4376	2	0.374175	1.61686	5.98782	0.270025
468	ENST00000229238	ENSG00000111639.7	MRPL51	SG	TOT	OK	27.3657	80.2486	-1.55211	1.74001	0.0086	0.055966	no	898	0	0.179739	2.51292	62.7923	0.0400195
469	ENST00000229266	ENSG00000111666.10	CHPT1	SG	TOT	OK	2.323	8.88357	-1.93515	4.618	5e-05	0.000542289	yes	1572	1	0.0381931	0.213315	6.95115	0.0306877
470	ENST00000229277	ENSG00000111674.8	ENO2	SG	TOT	OK	11.7195	12.3253	-0.0727206	0.101166	0.85445	0.918312	no	2294	0		1.07617	9.64421	0.111587
471	ENST00000229281	ENSG00000111678.10	C12orf57	SG	TOT	OK	21.9089	93.0629	-2.08669	7.90376	5e-05	0.000542289	yes	561	0		2.01184	72.8192	0.0276278
472	ENST00000229328	ENSG00000111725.10	PRKAB1	SG	TOT	OK	3.92796	7.59279	-0.950852	3.16364	5e-05	0.000542289	yes	2219	1	0.164888	0.360694	5.94115	0.0607112
473	ENST00000229329	ENSG00000111726.12	CMAS	SG	TOT	OK	8.47218	12.4124	-0.550978	2.16398	0.0002	0.0019799	yes	1748	1	0.182321	0.777978	9.71236	0.0801018
474	ENST00000229340	ENSG00000111737.11	RAB35	SG	TOT	OK	18.185	22.2695	-0.292324	1.25402	0.0288	0.151835	no	2855	1	0.640742	1.66988	17.4253	0.095831
475	ENST00000229379	ENSG00000111775.2	COX6A1	SG	TOT	OK	11.4764	89.5728	-2.96439	3.64548	5e-05	0.000542289	yes	537	1	0.268205	1.05385	70.0883	0.015036
476	ENST00000229390	ENSG00000111786.8	SRSF9	SG	TOT	OK	58.8298	116.267	-0.982823	3.52649	5e-05	0.000542289	yes	1152	0	0.125294	5.40219	90.9757	0.0593805
477	ENST00000229570	ENSG00000111850.10	SMIM8	SG	TOT	OK	0.563569	1.40412	-1.317	2.77686	0.0001	0.00104232	yes	2405	0	0.215545	0.0517511	1.09869	0.0471027
478	ENST00000229595	ENSG00000111875.7	ASF1A	SG	TOT	OK	4.33847	6.25464	-0.527742	0.793792	0.15885	0.442229	no	2434	0	0.358093	0.39839	4.89408	0.0814024
479	ENST00000229633	ENSG00000111911.6	HINT3	SG	TOT	OK	2.28795	4.09432	-0.839566	3.32556	5e-05	0.000542289	yes	3325	1	0.0825218	0.210096	3.20369	0.0655794
480	ENST00000229758	ENSG00000112029.9	FBXO5	SG	TOT	OK	35.7171	18.2042	0.972343	-3.6762	5e-05	0.000542289	yes	2054	1	0.733185	3.27981	14.2443	0.230254
481	ENST00000229769	ENSG00000112039.4	FANCE	SG	TOT	OK	11.7073	10.8541	0.109156	-0.474935	0.40195	0.638241	no	2576	2	0.206318	1.07505	8.49304	0.12658
482	ENST00000229794	ENSG00000112062.10	MAPK14	SG	TOT	OK	10.8727	6.82939	0.670879	-2.44029	5e-05	0.000542289	yes	4222	3	0.192345	0.998411	5.34381	0.186835
483	ENST00000229812	ENSG00000112079.8	STK38	SG	TOT	OK	27.8571	10.2963	1.43592	-6.77808	5e-05	0.000542289	yes	3585	2	0.599837	2.55804	8.05657	0.31751
484	ENST00000229854	ENSG00000112118.18	MCM3	SG	TOT	OK	90.8375	78.138	0.217263	-0.880034	0.12255	0.404395	no	3095	3	0.483744	8.34137	61.1408	0.136429
485	ENST00000229866	ENSG00000112130.16	RNF8	SG	TOT	OK	5.00053	6.42694	-0.362052	0.950949	0.09715	0.371539	no	2124	0	0.583715	0.459185	5.0289	0.0913092
486	ENST00000229903	ENSG00000112167.9	SAYSD1	SG	TOT	OK	1.18658	2.99796	-1.33716	2.4719	0.0001	0.00104232	yes	2018	1	0.532343	0.108961	2.34582	0.0464488
487	ENST00000229922	ENSG00000112186.11	CAP2	SG	TOT	OK	2.38174	1.89237	0.331827	-0.736913	0.195	0.47774	no	2925	1	0.106848	0.218709	1.48073	0.147704
488	ENST00000229955	ENSG00000112218.8	GPR63	SG	TOT	OK	2.54255	1.01839	1.31998	-5.1516	5e-05	0.000542289	yes	5967	0	0.53029	0.233476	0.796862	0.292994
489	ENST00000229971	ENSG00000112234.8	FBXL4	SG	TOT	OK	2.15695	1.98227	0.121842	-0.277378	0.6269	0.791006	no	2810	0	0.373932	0.198067	1.55107	0.127697
490	ENST00000230048	ENSG00000112304.10	ACOT13	SG	TOT	OK	0.833974	1.76022	-1.07768	0.778191	0.1677	0.451786	no	4041	0	0.236317	0.0765816	1.37732	0.0556018
491	ENST00000230050	ENSG00000112306.7	RPS12	SG	TOT	OK	5.17663	145.81	-4.81594	15.0261	5e-05	0.000542289	yes	503	0	0.0456897	0.475356	114.092	0.00416642
492	ENST00000230085	ENSG00000112335.14	SNX3	SG	TOT	OK	8.29291	19.9813	-1.2687	4.36249	5e-05	0.000542289	yes	1535	0	0.0476395	0.761516	15.6348	0.0487064
493	ENST00000230122	ENSG00000112365.4	ZBTB24	SG	TOT	OK	8.71626	5.12102	0.767278	-3.24453	5e-05	0.000542289	yes	5501	2	0.647366	0.800391	4.00706	0.199745
494	ENST00000230124	ENSG00000112367.10	FIG4	SG	TOT	OK	1.65955	1.75256	-0.0786714	0.273662	0.63575	0.796336	no	3025	0	0.159762	0.152392	1.37133	0.111127
495	ENST00000230173	ENSG00000112414.14	ADGRG6	SG	TOT	OK	4.2925	1.70143	1.33507	-3.70329	5e-05	0.000542289	yes	7026	1		0.394169	1.33132	0.296073
496	ENST00000230340	ENSG00000112578.9	BYSL	SG	TOT	OK	10.2193	16.4244	-0.684541	2.16018	0.0002	0.0019799	yes	1718	0	0.715404	0.938411	12.8516	0.0730188
497	ENST00000230361	ENSG00000112599.8	GUCA1B	SG	TOT	OK	0.92622	1.20983	-0.385381	0.855527	0.1399	0.422684	no	2270	0		0.0850523	0.946659	0.0898448
498	ENST00000230419	ENSG00000112655.15	PTK7	SG	TOT	OK	26.5018	20.4008	0.377462	-1.34398	0.0223	0.12361	no	4222	2	0.126534	2.43359	15.9631	0.152451
499	ENST00000230431	ENSG00000112667.12	DNPH1	SG	TOT	OK	5.94117	26.8608	-2.17669	6.51015	5e-05	0.000542289	yes	654	0	0.136831	0.545562	21.0178	0.0259571
500	ENST00000230449	ENSG00000112685.13	EXOC2	SG	TOT	OK	10.6362	5.03424	1.07914	-4.78293	5e-05	0.000542289	yes	4456	1	0.214774	0.976694	3.93915	0.247945
501	ENST00000230461	ENSG00000112697.15	TMEM30A	SG	TOT	OK	24.833	18.3831	0.433878	-1.67735	0.0037	0.0270325	yes	4418	3	0.345427	2.28035	14.3843	0.158531
502	ENST00000230859	ENSG00000112941.13	TENT4A	SG	TOT	OK	17.2408	9.40527	0.874289	-3.09621	5e-05	0.000542289	yes	5030	2		1.58318	7.35937	0.215124
503	ENST00000230895	ENSG00000112977.15	DAP	SG	TOT	OK	29.5906	44.0416	-0.573726	2.7291	5e-05	0.000542289	yes	2301	1	0.507694	2.71723	34.4613	0.0788485
504	ENST00000230990	ENSG00000113070.7	HBEGF	SG	TOT	OK	95.0484	52.6607	0.851936	-4.06606	5e-05	0.000542289	yes	2358	2	0.651312	8.72804	41.2056	0.211817
505	ENST00000231134	ENSG00000113209.8	PCDHB5	SG	TOT	OK	6.86186	7.07645	-0.0444275	0.126012	0.82795	0.904734	no	3410	0		0.630107	5.53713	0.113797
506	ENST00000231238	ENSG00000113312.10	TTC1	SG	TOT	OK	10.792	28.346	-1.39318	3.85182	5e-05	0.000542289	yes	1441	1	0.337719	0.991001	22.18	0.04468
507	ENST00000231512	ENSG00000113583.7	C5orf15	SG	TOT	OK	38.1827	27.803	0.457678	-2.12516	0.0002	0.0019799	yes	2188	3	0.315205	3.50622	21.7551	0.161168
508	ENST00000231572	ENSG00000113643.8	RARS	SG	TOT	OK	51.1517	66.0919	-0.369692	1.73575	0.00185	0.0147192	yes	2122	0	0.183287	4.69713	51.7151	0.090827
509	ENST00000231790	ENSG00000076242.14	MLH1	SG	TOT	OK	17.0849	20.3857	-0.254834	0.78346	0.17505	0.459052	no	2494	2	0.174844	1.56886	15.9513	0.0983535
510	ENST00000231948	ENSG00000113851.14	CRBN	SG	TOT	OK	2.30058	4.61403	-1.00403	2.07823	0.0002	0.0019799	yes	2187	1	0.111766	0.211256	3.61035	0.058514
511	ENST00000232125	ENSG00000114023.15	FAM162A	SG	TOT	OK	2.842	8.57165	-1.59267	2.59065	5e-05	0.000542289	yes	801	0	0.111032	0.260973	6.70708	0.0389101
512	ENST00000232219	ENSG00000114115.9	RBP1	SG	TOT	OK	6.93446	20.6108	-1.57154	5.00948	5e-05	0.000542289	yes	898	0	0.164792	0.636773	16.1274	0.039484
513	ENST00000232375	ENSG00000114268.11	PFKFB4	SG	TOT	OK	3.23801	2.8933	0.162392	-0.542358	0.3405	0.590764	no	3499	2	0.40895	0.297338	2.26393	0.131337
514	ENST00000232424	ENSG00000114315.3	HES1	SG	TOT	OK	52.0948	31.8789	0.708537	-3.09202	5e-05	0.000542289	yes	1575	1	0.545045	4.78373	24.9444	0.191776
515	ENST00000232496	ENSG00000114383.9	TUSC2	SG	TOT	OK	12.706	13.3278	-0.0689195	0.151131	0.79095	0.885305	no	1669	1		1.16676	10.4286	0.11188
516	ENST00000232501	ENSG00000114388.12	NPRL2	SG	TOT	OK	3.44852	5.05992	-0.553137	0.700353	0.22615	0.50232	no	1542	1	0.229405	0.316669	3.95925	0.079982
517	ENST00000232508	ENSG00000114395.10	CYB561D2	SG	TOT	OK	1.90937	7.29512	-1.93384	2.03198	0.0028	0.0212147	yes	1225	1	0.35769	0.175332	5.70823	0.0307157
518	ENST00000232564	ENSG00000114450.9	GNB4	SG	TOT	OK	19.3042	10.8588	0.830044	-3.74664	5e-05	0.000542289	yes	6315	0	0.0883261	1.77265	8.49671	0.208628
519	ENST00000232766	ENSG00000114648.11	KLHL18	SG	TOT	OK	19.1408	9.9504	0.943826	-3.7794	5e-05	0.000542289	yes	4622	4	0.693251	1.75765	7.78592	0.225747
520	ENST00000232888	ENSG00000114767.6	RRP9	SG	TOT	OK	30.9681	54.8721	-0.825289	3.90596	5e-05	0.000542289	yes	1542	1	0.120661	2.84372	42.9359	0.0662317
521	ENST00000232905	ENSG00000114784.3	EIF1B	SG	TOT	OK	6.42462	14.0396	-1.12781	4.12977	5e-05	0.000542289	yes	987	1	0.085415	0.589956	10.9856	0.0537026
522	ENST00000232974	ENSG00000114853.13	ZBTB47	SG	TOT	OK	12.8314	4.71865	1.44323	-2.62223	0.0001	0.00104232	yes	5494	4	0.664722	1.17827	3.69221	0.319124
523	ENST00000232975	ENSG00000114854.7	TNNC1	SG	TOT	OK	21.0389	60.1382	-1.51522	6.50215	5e-05	0.000542289	yes	687	0	0.395157	1.93195	47.0565	0.0410559
524	ENST00000233025	ENSG00000114902.13	SPCS1	SG	TOT	OK	1.0303	6.49645	-2.65658	0.603941	0.0643	0.280133	no	1082	1	0.0319151	0.0946097	5.08329	0.0186119
525	ENST00000233055	ENSG00000085449.14	WDFY1	SG	TOT	OK	19.2741	11.2031	0.782757	-3.55023	5e-05	0.000542289	yes	4607	1	0.114521	1.76989	8.76612	0.201901
526	ENST00000233078	ENSG00000071626.16	DAZAP1	SG	TOT	OK	39.8745	23.6085	0.756158	-2.42287	0.0001	0.00104232	yes	2184	1	0.224141	3.66157	18.473	0.198212
527	ENST00000233099	ENSG00000008869.11	HEATR5B	SG	TOT	OK	9.82296	4.06463	1.27303	-5.8725	5e-05	0.000542289	yes	6937	0	0.100574	0.902017	3.18046	0.283612
528	ENST00000233114	ENSG00000014641.17	MDH1	SG	TOT	OK	17.7665	54.9005	-1.62766	4.72955	5e-05	0.000542289	yes	1296	0	0.048229	1.63145	42.9581	0.0379777
529	ENST00000233121	ENSG00000084764.11	MAPRE3	SG	TOT	OK	2.2112	1.96952	0.166989	-0.322406	0.5823	0.762981	no	1890	2	0.113077	0.203049	1.5411	0.131756
530	ENST00000233143	ENSG00000034510.5	TMSB10	SG	TOT	OK	320.126	3071.52	-3.26224	14.639	5e-05	0.000542289	yes	461	0	0.0512307	29.3963	2403.38	0.0122312
531	ENST00000233146	ENSG00000095002.14	MSH2	SG	TOT	OK	29.6344	24.8241	0.255534	-0.83962	0.1423	0.42581	no	3115	1	0.265585	2.72125	19.4242	0.140096
532	ENST00000233154	ENSG00000071051.13	NCK2	SG	TOT	OK	29.7439	27.362	0.120418	-0.538076	0.3458	0.594867	no	2666	1	0.534266	2.7313	21.41	0.127571
533	ENST00000233156	ENSG00000003436.15	TFPI	SG	TOT	OK	1.79141	3.09593	-0.789282	2.11467	0.0002	0.0019799	yes	3859	0	0.3041	0.1645	2.42248	0.0679058
534	ENST00000233330	ENSG00000114993.16	RTKN	SG	TOT	OK	2.36791	3.68016	-0.636156	1.29548	0.02555	0.137547	no	2220	3	0.415179	0.217439	2.87962	0.0755095
535	ENST00000233331	ENSG00000115274.14	INO80B	SG	TOT	OK	10.0489	16.0544	-0.675937	1.99601	0.0004	0.00373244	yes	1181	0	0.185612	0.922764	12.5621	0.073456
536	ENST00000233336	ENSG00000114999.7	TTL	SG	TOT	OK	10.8147	4.1955	1.36607	-3.9203	5e-05	0.000542289	yes	14267	2	0.548089	0.993085	3.28286	0.302506
537	ENST00000233468	ENSG00000115128.6	SF3B6	SG	TOT	OK	25.9235	89.1858	-1.78256	7.96932	5e-05	0.000542289	yes	651	0		2.38049	69.7854	0.0341115
538	ENST00000233535	ENSG00000115194.10	SLC30A3	SG	TOT	OK	1.12515	1.46431	-0.380108	0.959411	0.10025	0.377642	no	2936	1	0.406778	0.10332	1.14578	0.0901738
539	ENST00000233575	ENSG00000115234.10	SNX17	SG	TOT	OK	21.873	48.6164	-1.15229	4.91198	5e-05	0.000542289	yes	2357	1	0.0518218	2.00854	38.041	0.0527993
540	ENST00000233596	ENSG00000115255.10	REEP6	SG	TOT	OK	0.985982	1.84211	-0.901728	2.24161	0.00015	0.0015171	yes	1360	1	0.100169	0.0905401	1.4414	0.062814
541	ENST00000233630	ENSG00000115289.13	PCGF1	SG	TOT	OK	2.78592	4.14605	-0.573582	1.16972	0.04355	0.209973	no	907	0	0.161134	0.255824	3.24417	0.0788564
542	ENST00000233638	ENSG00000115297.10	TLX2	SG	TOT	OK	1.90398	2.67799	-0.492131	1.45989	0.0105	0.0662419	no	2171	1	0.737465	0.174837	2.09545	0.0834366
543	ENST00000233813	ENSG00000115461.4	IGFBP5	SG	TOT	OK	23.9285	8.69807	1.45996	-6.92751	5e-05	0.000542289	yes	6239	4	0.607072	2.19729	6.806	0.322846
544	ENST00000233948	ENSG00000115596.3	WNT6	SG	TOT	OK	1.16734	1.70277	-0.544662	1.53076	0.00865	0.0562125	no	1719	2	0.892207	0.107194	1.33237	0.0804534
545	ENST00000234111	ENSG00000115758.12	ODC1	SG	TOT	OK	69.3848	173.811	-1.32483	4.11246	5e-05	0.000542289	yes	2476	0	0.0164788	6.37142	136.002	0.0468479
546	ENST00000234115	ENSG00000115762.16	PLEKHB2	SG	TOT	OK	25.7419	12.2695	1.06905	-3.17412	5e-05	0.000542289	yes	4208	2	0.0791286	2.36381	9.60055	0.246216
547	ENST00000234160	ENSG00000115806.12	GORASP2	SG	TOT	OK	8.30113	9.13436	-0.137996	0.401446	0.4802	0.69486	no	2447	1	0.373559	0.762271	7.14739	0.10665
548	ENST00000234170	ENSG00000115816.14	CEBPZ	SG	TOT	OK	49.4168	35.5755	0.474119	-1.43611	0.01245	0.0765242	no	3346	3	0.725637	4.53781	27.8369	0.163015
549	ENST00000234256	ENSG00000115902.10	SLC1A4	SG	TOT	OK	10.1831	8.97475	0.182237	-0.825323	0.1521	0.436578	no	4563	1	0.51506	0.935087	7.0225	0.133156
550	ENST00000234296	ENSG00000115942.8	ORC2	SG	TOT	OK	3.78186	5.35244	-0.501102	1.30398	0.02545	0.137157	no	4288	1	0.343073	0.347278	4.18814	0.0829195
551	ENST00000234301	ENSG00000115944.14	COX7A2L	SG	TOT	OK	26.4045	94.9684	-1.84666	8.4129	5e-05	0.000542289	yes	2282	0	0.124856	2.42466	74.3102	0.0326289
552	ENST00000234310	ENSG00000221823.10	PPP3R1	SG	TOT	OK	21.026	22.7251	-0.112113	0.339247	0.5587	0.747146	no	3024	3	0.114534	1.93076	17.7818	0.108581
553	ENST00000234453	ENSG00000116095.10	PLEKHA3	SG	TOT	OK	2.90446	1.53342	0.921519	-4.05421	5e-05	0.000542289	yes	13892	1	0.0965769	0.266709	1.19986	0.222284
554	ENST00000234454	ENSG00000116096.5	SPR	SG	TOT	OK	16.9208	39.6835	-1.22974	5.53134	5e-05	0.000542289	yes	1432	1	0.485663	1.55379	31.0513	0.0500396
555	ENST00000234590	ENSG00000074800.15	ENO1	SG	TOT	OK	591.871	1712.02	-1.53234	5.86094	5e-05	0.000542289	yes	1781	0	0.0825033	54.35	1339.61	0.0405715
556	ENST00000234626	ENSG00000097046.12	CDC7	SG	TOT	OK	8.34957	7.72383	0.112387	-0.438591	0.44035	0.66725	no	3215	2	0.353928	0.766719	6.04369	0.126863
557	ENST00000234677	ENSG00000031698.12	SARS	SG	TOT	OK	64.6138	74.0465	-0.19659	0.870233	0.1286	0.409553	no	1914	0	0.359291	5.93331	57.9394	0.102406
558	ENST00000234739	ENSG00000116128.10	BCL9	SG	TOT	OK	28.6895	6.86683	2.06281	-9.61049	5e-05	0.000542289	yes	6189	3		2.63448	5.37311	0.490309
559	ENST00000234875	ENSG00000116251.10	RPL22	SG	TOT	OK	5.21109	10.4553	-1.00457	1.25176	0.0476	0.224703	no	2061	0	0.190533	0.478521	8.18099	0.0584918
560	ENST00000235090	ENSG00000116455.13	WDR77	SG	TOT	OK	35.2719	38.8698	-0.14013	0.461136	0.40945	0.644217	no	2456	1	0.151035	3.23893	30.4146	0.106493
561	ENST00000235150	ENSG00000116514.16	RNF19B	SG	TOT	OK	3.27436	4.01376	-0.293742	0.635008	0.27245	0.533908	no	2677	2	0.55014	0.300676	3.14066	0.0957366
562	ENST00000235329	ENSG00000116688.16	MFN2	SG	TOT	OK	59.0791	30.9619	0.932153	-4.2476	5e-05	0.000542289	yes	4407	1	0.529162	5.42508	24.2268	0.223928
563	ENST00000235332	ENSG00000116691.10	MIIP	SG	TOT	OK	6.82881	13.7997	-1.01493	3.97505	5e-05	0.000542289	yes	1541	2	0.13475	0.627072	10.7979	0.0580735
564	ENST00000235345	ENSG00000116704.7	SLC35D1	SG	TOT	OK	7.42188	3.34476	1.14988	-5.21596	5e-05	0.000542289	yes	6193	0	0.122103	0.681532	2.61718	0.260407
565	ENST00000235382	ENSG00000116741.7	RGS2	SG	TOT	OK	3.68624	6.72602	-0.867603	1.38848	0.01755	0.101604	no	1348	2	0.743586	0.338498	5.26293	0.0643174
566	ENST00000235521	ENSG00000116874.11	WARS2	SG	TOT	OK	5.18298	6.71803	-0.374255	0.988352	0.0863	0.344992	no	2787	1	0.417123	0.475939	5.25667	0.09054
567	ENST00000235835	ENSG00000053371.12	AKR7A2	SG	TOT	OK	8.78504	15.7932	-0.846188	3.42845	5e-05	0.000542289	yes	1360	0	0.0305126	0.806707	12.3577	0.0652795
568	ENST00000236051	ENSG00000117395.12	EBNA1BP2	SG	TOT	OK	79.2697	130.734	-0.721796	3.41528	5e-05	0.000542289	yes	1352	0	0.218235	7.27913	102.296	0.0711577
569	ENST00000236137	ENSG00000117479.13	SLC19A2	SG	TOT	OK	2.41495	2.37909	0.0215829	-0.0218829	0.96045	0.972474	no	3612	2	0.191573	0.221758	1.86157	0.119124
570	ENST00000236273	ENSG00000117614.9	SYF2	SG	TOT	OK	15.3793	16.1435	-0.0699686	0.292246	0.6141	0.782578	no	1757	1	0.44448	1.41224	12.6318	0.1118
571	ENST00000236342	ENSG00000117682.16	DHDDS	SG	TOT	OK	0.00798694	4.84271	-9.24396	1.00587	0.2406	0.511545	no	3288	1	0.397624	0.00073342	3.78929	0.000193551
572	ENST00000236671	ENSG00000117984.13	CTSD	SG	TOT	OK	21.486	31.9838	-0.573947	1.89095	0.0015	0.012201	yes	2055	1	0.0825853	1.973	25.0264	0.0788367
573	ENST00000236959	ENSG00000138363.14	ATIC	SG	TOT	OK	9.18224	8.66207	0.084135	-0.204138	0.71745	0.844643	no	1972	2	0.050589	0.843181	6.77783	0.124403
574	ENST00000237281	ENSG00000118496.4	FBXO30	SG	TOT	OK	5.14299	4.77771	0.106288	-0.30083	0.5855	0.764796	no	9051	4	0.645565	0.472267	3.73843	0.126328
575	ENST00000237283	ENSG00000189007.15	ADAT2	SG	TOT	OK	1.68391	2.46286	-0.548526	1.61457	0.0048	0.033946	yes	6244	0	0.323407	0.154629	1.92712	0.0802384
576	ENST00000237305	ENSG00000118515.11	SGK1	SG	TOT	OK	7.33031	7.68939	-0.0689953	0.204146	0.71905	0.845568	no	2401	1	0.275706	0.673123	6.01674	0.111875
577	ENST00000237455	ENSG00000239305.6	RNF103	SG	TOT	OK	4.63602	3.23155	0.520657	-0.750502	0.1926	0.475376	no	3482	1	0.58781	0.425713	2.5286	0.168359
578	ENST00000237500	ENSG00000118680.13	MYL12B	SG	TOT	OK	63.1369	303.869	-2.26689	8.42808	5e-05	0.000542289	yes	1163	0	0.156904	5.7977	237.769	0.0243837
579	ENST00000237530	ENSG00000118705.16	RPN2	SG	TOT	OK	90.3768	82.2987	0.135083	-0.598911	0.29425	0.552814	no	2227	2	0.0327137	8.29906	64.3965	0.128874
580	ENST00000237536	ENSG00000149639.14	SOGA1	SG	TOT	OK	11.2483	2.58463	2.12167	-8.78391	5e-05	0.000542289	yes	14218	3	0.592486	1.0329	2.0224	0.51073
581	ENST00000237596	ENSG00000118762.7	PKD2	SG	TOT	OK	9.11013	4.05915	1.16629	-4.77577	5e-05	0.000542289	yes	5089	3	0.245311	0.836559	3.17617	0.263386
582	ENST00000237642	ENSG00000118804.8	STBD1	SG	TOT	OK	1.84589	1.9669	-0.0916105	0.0893669	0.8712	0.926408	no	2244	2		0.169503	1.53905	0.110135
583	ENST00000237654	ENSG00000118816.9	CCNI	SG	TOT	OK	24.8804	43.4228	-0.803444	3.82646	5e-05	0.000542289	yes	2759	1	0.087859	2.2847	33.9772	0.0672423
584	ENST00000237853	ENSG00000118985.15	ELL2	SG	TOT	OK	19.1314	10.8218	0.821998	-2.2209	5e-05	0.000542289	yes	5826	2	0.286277	1.75679	8.46776	0.207468
585	ENST00000237858	ENSG00000173221.13	GLRX	SG	TOT	OK	4.77079	22.8301	-2.25864	1.28213	0.2913	0.550169	no	932	0	0.17739	0.438089	17.8639	0.0245237
586	ENST00000238081	ENSG00000134308.13	YWHAQ	SG	TOT	OK	75.1764	154.52	-1.03944	4.81709	5e-05	0.000542289	yes	2196	1	0.0648103	6.90325	120.908	0.0570952
587	ENST00000238112	ENSG00000119203.13	CPSF3	SG	TOT	OK	15.1973	23.1223	-0.605467	2.62587	5e-05	0.000542289	yes	2259	2	0.0596274	1.39553	18.0926	0.0771327
588	ENST00000238146	ENSG00000111364.15	DDX55	SG	TOT	OK	13.1025	8.88629	0.56019	-1.18893	0.0406	0.199259	no	2656	1	0.676523	1.20317	6.95328	0.173036
589	ENST00000238256	ENSG00000119321.8	FKBP15	SG	TOT	OK	10.5097	5.82299	0.851887	-3.59785	5e-05	0.000542289	yes	8766	2	0.573801	0.965078	4.55633	0.21181
590	ENST00000238497	ENSG00000119541.9	VPS4B	SG	TOT	OK	14.4313	10.788	0.41978	-1.72118	0.00295	0.0221845	yes	3337	2	0.109305	1.32519	8.44131	0.156988
591	ENST00000238561	ENSG00000063761.15	ADCK1	SG	TOT	OK	1.04623	1.26574	-0.274781	0.677247	0.2341	0.507404	no	3268	1	0.16322	0.0960725	0.990407	0.0970031
592	ENST00000238618	ENSG00000119640.8	ACYP1	SG	TOT	OK	1.27533	2.30845	-0.856054	0.277039	0.74225	0.859538	no	580	0	0.545018	0.11711	1.8063	0.0648343
593	ENST00000238647	ENSG00000119669.4	IRF2BPL	SG	TOT	OK	36.3342	12.1172	1.58427	-7.51006	5e-05	0.000542289	yes	4166	2	0.67515	3.33647	9.48138	0.351898
594	ENST00000238651	ENSG00000119673.14	ACOT2	SG	TOT	OK	7.64322	14.3973	-0.913548	2.92048	5e-05	0.000542289	yes	1622	0	0.35758	0.701857	11.2655	0.0623015
595	ENST00000238714	ENSG00000115421.12	PAPOLG	SG	TOT	OK	7.7001	6.42974	0.260115	-1.04791	0.06815	0.292346	no	7348	2	0.136706	0.70708	5.0311	0.140542
596	ENST00000238738	ENSG00000119729.11	RHOQ	SG	TOT	OK	36.6302	19.5673	0.904591	-3.40456	5e-05	0.000542289	yes	4780	3	0.44472	3.36365	15.3109	0.219691
597	ENST00000238788	ENSG00000119777.19	TMEM214	SG	TOT	OK	23.0314	22.2441	0.0501786	-0.227601	0.6937	0.830115	no	2978	2	0.250553	2.11491	17.4054	0.121509
598	ENST00000238789	ENSG00000119778.14	ATAD2B	SG	TOT	OK	3.49017	1.75627	0.99078	-4.01252	5e-05	0.000542289	yes	8112	2	0.486035	0.320493	1.37423	0.233216
599	ENST00000238856	ENSG00000119844.15	AFTPH	SG	TOT	OK	20.194	10.0733	1.00339	-3.90415	5e-05	0.000542289	yes	4040	0	0.67135	1.85436	7.88208	0.235263
600	ENST00000238892	ENSG00000119878.5	CRIPT	SG	TOT	OK	2.19227	8.41954	-1.94131	2.00984	0.0062	0.042307	yes	6323	1	0.0727541	0.20131	6.58806	0.0305569
601	ENST00000238936	ENSG00000138111.14	MFSD13A	SG	TOT	OK	1.40871	2.50154	-0.828447	0.718604	0.2109	0.491603	no	2852	0		0.129358	1.95739	0.0660872
602	ENST00000238961	ENSG00000119906.12	SLF2	SG	TOT	OK	6.44347	4.13714	0.639204	-1.78115	0.0037	0.0270325	yes	6892	0		0.591687	3.2372	0.182777
603	ENST00000238994	ENSG00000119938.8	PPP1R3C	SG	TOT	OK	2.28046	2.21105	0.0445931	-0.158164	0.7824	0.880607	no	2541	2	0.585979	0.209409	1.73009	0.121039
604	ENST00000239007	ENSG00000119950.20	MXI1	SG	TOT	OK	11.3626	9.13661	0.314558	-1.09037	0.0583	0.26104	no	2424	0	0.176791	1.0434	7.14915	0.145947
605	ENST00000239165	ENSG00000260027.4	HOXB7	SG	TOT	OK	3.59817	5.94963	-0.725537	0.976169	0.09715	0.371539	no	1363	1	0.639317	0.33041	4.65542	0.0709733
606	ENST00000239223	ENSG00000120129.5	DUSP1	SG	TOT	OK	102.072	117.116	-0.198348	0.944809	0.095	0.366826	no	2013	2	0.452015	9.373	91.6401	0.102281
607	ENST00000239243	ENSG00000120149.8	MSX2	SG	TOT	OK	1.54898	1.71162	-0.144046	0.373671	0.5096	0.714784	no	2195	0	0.639049	0.142239	1.3393	0.106204
608	ENST00000239367	ENSG00000120256.10	LRP11	SG	TOT	OK	1.71162	1.86685	-0.125243	0.124371	0.82755	0.904539	no	3634	2	0.343774	0.157174	1.46076	0.107597
609	ENST00000239440	ENSG00000120318.15	ARAP3	SG	TOT	OK	9.47287	4.47811	1.08091	-3.92537	5e-05	0.000542289	yes	5258	4	0.618111	0.869869	3.504	0.24825
610	ENST00000239444	ENSG00000120322.3	PCDHB8	SG	TOT	OK	3.59826	2.09671	0.77917	-1.23565	0.03355	0.171609	no	2750	0		0.330419	1.64062	0.201399
611	ENST00000239614	ENSG00000120458.11	MSANTD2	SG	TOT	OK	0.93271	1.38375	-0.569086	0.95094	0.0992	0.375579	no	2495	0	0.788593	0.0856483	1.08275	0.0791028
612	ENST00000239666	ENSG00000120509.10	PDZD11	SG	TOT	OK	4.51179	22.2834	-2.30419	2.0985	0.00735	0.048874	yes	991	0	0.110122	0.414306	17.4362	0.0237613
613	ENST00000239878	ENSG00000120686.11	UFM1	SG	TOT	OK	3.13069	10.5064	-1.74672	7.20955	5e-05	0.000542289	yes	3168	2	0.213664	0.287483	8.22097	0.0349695
614	ENST00000239891	ENSG00000120697.8	ALG5	SG	TOT	OK	2.31459	11.153	-2.26861	3.2257	5e-05	0.000542289	yes	1219	1	0.0607584	0.212543	8.72692	0.0243548
615	ENST00000239906	ENSG00000120709.10	FAM53C	SG	TOT	OK	17.3374	15.4663	0.164757	-0.672612	0.23985	0.511057	no	4143	4	0.589145	1.59205	12.102	0.131553
616	ENST00000239938	ENSG00000120738.7	EGR1	SG	TOT	OK	306.357	95.4031	1.68311	-7.12798	5e-05	0.000542289	yes	3137	1	0.734204	28.132	74.6503	0.37685
617	ENST00000240050	ENSG00000120832.9	MTERF2	SG	TOT	OK	0.000285222	1.13308	-11.9559	0.12298	0.2296	0.504425	no	1784	0		2.61912e-05	0.886604	2.9541e-05
618	ENST00000240079	ENSG00000120860.10	WASHC3	SG	TOT	OK	1.07083	2.99435	-1.48351	1.22488	0.1029	0.382467	no	882	0		0.0983315	2.343	0.0419683
619	ENST00000240285	ENSG00000121039.9	RDH10	SG	TOT	OK	9.09058	8.26405	0.137522	-0.289021	0.56715	0.753103	no	3959	2	0.269808	0.834764	6.46639	0.129093
620	ENST00000240304	ENSG00000108848.15	LUC7L3	SG	TOT	OK	4.16901	10.0547	-1.27009	3.26569	5e-05	0.000542289	yes	1972	0	0.690283	0.382829	7.86753	0.0486594
621	ENST00000240316	ENSG00000121058.4	COIL	SG	TOT	OK	14.5817	19.1139	-0.390464	1.8162	0.00105	0.00890305	yes	2634	2	0.613266	1.339	14.9561	0.0895286
622	ENST00000240364	ENSG00000121104.7	FAM117A	SG	TOT	OK	2.11508	1.08243	0.966439	-0.586654	0.3127	0.567888	no	2329	0	0.0777613	0.194222	0.846972	0.229314
623	ENST00000240423	ENSG00000121152.9	NCAPH	SG	TOT	OK	26.9358	30.9057	-0.198348	0.774394	0.17715	0.460789	no	6030	1	0.137804	2.47344	24.1829	0.102281
624	ENST00000240488	ENSG00000121211.7	MND1	SG	TOT	OK	4.81154	6.98518	-0.537799	1.31423	0.0272	0.144926	no	929	1	0.163277	0.441831	5.46571	0.0808369
625	ENST00000240499	ENSG00000131127.13	ZNF141	SG	TOT	OK	9.88397	1.7657	2.48485	-8.51382	5e-05	0.000542289	yes	12601	0		0.907619	1.38161	0.656928
626	ENST00000240587	ENSG00000121297.6	TSHZ3	SG	TOT	OK	14.1248	3.83249	1.88188	-8.28646	5e-05	0.000542289	yes	5065	4	0.680572	1.29704	2.99882	0.432518
627	ENST00000240662	ENSG00000121361.3	KCNJ8	SG	TOT	OK	1.32449	1.32983	-0.00580422	0.00220804	0.99385	0.994694	no	2274	0	0.778333	0.121624	1.04056	0.116884
628	ENST00000240851	ENSG00000114354.13	TFG	SG	TOT	OK	16.0236	27.4835	-0.77837	1.91134	0.00445	0.0317843	yes	1907	1	0.151837	1.4714	21.5051	0.0684213
629	ENST00000241014	ENSG00000121653.11	MAPK8IP1	SG	TOT	OK	10.4821	12.5848	-0.263749	1.18162	0.04015	0.197468	no	3050	1	0.396262	0.962544	9.84726	0.0977473
630	ENST00000241051	ENSG00000121690.10	DEPDC7	SG	TOT	OK	2.81577	3.28815	-0.223747	0.772763	0.17845	0.4619	no	1741	1	0.211858	0.258565	2.57289	0.100496
631	ENST00000241052	ENSG00000121691.5	CAT	SG	TOT	OK	2.39949	4.38981	-0.871429	0.559079	0.34545	0.594621	no	2291	1	0.0437189	0.220339	3.43491	0.064147
632	ENST00000241069	ENSG00000087085.14	ACHE	SG	TOT	OK	1.10718	1.17368	-0.0841554	0.120241	0.8182	0.899891	no	2172	0	0.602351	0.101669	0.918372	0.110706
633	ENST00000241600	ENSG00000122140.10	MRPS2	SG	TOT	OK	18.5216	34.1124	-0.881087	3.70051	5e-05	0.000542289	yes	1458	0	0.33542	1.70079	26.692	0.063719
634	ENST00000241704	ENSG00000122218.15	COPA	SG	TOT	OK	12.8852	13.6339	-0.0814929	0.112641	0.8292	0.905318	no	5318	2	0.102886	1.18321	10.6682	0.110911
635	ENST00000242059	ENSG00000136193.16	SCRN1	SG	TOT	OK	91.2694	38.4694	1.24642	-4.94534	5e-05	0.000542289	yes	5254	3	0.204277	8.38103	30.1013	0.278428
636	ENST00000242159	ENSG00000122592.7	HOXA7	SG	TOT	OK	1.59237	1.47379	0.111647	-0.23991	0.67885	0.822018	no	2016	1	0.627426	0.146223	1.1532	0.126798
637	ENST00000242208	ENSG00000122641.10	INHBA	SG	TOT	OK	35.4806	17.3811	1.02951	-4.31271	5e-05	0.000542289	yes	6046	1	0.497521	3.25809	13.6002	0.239561
638	ENST00000242248	ENSG00000122678.16	POLM	SG	TOT	OK	2.66842	2.95792	-0.148594	0.39226	0.4915	0.702616	no	2806	0	0.223036	0.245034	2.31449	0.105869
639	ENST00000242257	ENSG00000122687.17	MRM2	SG	TOT	OK	30.9969	31.9853	-0.0452822	0.137949	0.81335	0.896996	no	1704	1		2.84636	25.0276	0.113729
640	ENST00000242275	ENSG00000122696.13	SLC25A51	SG	TOT	OK	22.5491	13.9921	0.688461	-0.687647	0.2271	0.502936	no	1171	1	0.571548	2.07062	10.9484	0.189125
641	ENST00000242465	ENSG00000122862.4	SRGN	SG	TOT	OK	0.367232	2.43584	-2.72965	5.07942	5e-05	0.000542289	yes	1217	0	0.0477869	0.0337219	1.90598	0.0176927
642	ENST00000242480	ENSG00000122877.15	EGR2	SG	TOT	OK	4.53358	2.85451	0.667405	-2.38298	5e-05	0.000542289	yes	2979	0	0.610808	0.416307	2.23358	0.186386
643	ENST00000242505	ENSG00000138286.14	FAM149B1	SG	TOT	OK	2.59049	3.28103	-0.340921	0.388047	0.50695	0.71285	no	5455	1	0.257408	0.237878	2.56732	0.0926562
644	ENST00000242576	ENSG00000076248.10	UNG	SG	TOT	OK	20.3289	32.1093	-0.659462	2.70836	5e-05	0.000542289	yes	2048	1	0.181844	1.86675	25.1246	0.0742995
645	ENST00000242577	ENSG00000088986.10	DYNLL1	SG	TOT	OK	25.0385	111.375	-2.15321	7.16644	5e-05	0.000542289	yes	663	1	0.657769	2.29922	87.1479	0.026383
646	ENST00000242591	ENSG00000122970.15	IFT81	SG	TOT	OK	1.6969	1.58592	0.0975799	-0.214125	0.705	0.837428	no	3124	0	0.319326	0.155822	1.24094	0.125568
647	ENST00000242592	ENSG00000122971.8	ACADS	SG	TOT	OK	0.85307	3.57791	-2.06838	6.08091	5e-05	0.000542289	yes	1859	2	0.21144	0.0783352	2.79962	0.0279807
648	ENST00000242719	ENSG00000123091.4	RNF11	SG	TOT	OK	22.5454	21.3192	0.0806815	-0.357146	0.53605	0.731928	no	3074	2	0.255263	2.07028	16.6817	0.124105
649	ENST00000242728	ENSG00000123095.5	BHLHE41	SG	TOT	OK	3.0981	1.54961	0.999474	-1.91293	0.0012	0.0100234	yes	3743	1	0.535018	0.28449	1.21253	0.234626
650	ENST00000242776	ENSG00000123136.14	DDX39A	SG	TOT	OK	18.4858	62.2134	-1.7508	6.88363	5e-05	0.000542289	yes	1498	0	0.248382	1.6975	48.6803	0.0348704
651	ENST00000242783	ENSG00000123143.12	PKN1	SG	TOT	OK	18.7989	31.0603	-0.724421	3.04464	5e-05	0.000542289	yes	3120	0	0.0996012	1.72625	24.3038	0.071028
652	ENST00000242784	ENSG00000123144.10	TRIR	SG	TOT	OK	61.8643	104.712	-0.759249	3.5669	5e-05	0.000542289	yes	879	0		5.68084	81.9343	0.0693341
653	ENST00000242810	ENSG00000114796.15	KLHL24	SG	TOT	OK	0.889346	1.03145	-0.213853	0.316332	0.5764	0.759355	no	7331	2	0.409216	0.0816663	0.807081	0.101187
654	ENST00000242827	ENSG00000123179.13	EBPL	SG	TOT	OK	3.50377	7.8993	-1.17282	2.86913	5e-05	0.000542289	yes	977	0	0.0250073	0.321742	6.18099	0.0520535
655	ENST00000242848	ENSG00000123200.16	ZC3H13	SG	TOT	OK	7.48221	3.21494	1.21867	-4.12833	5e-05	0.000542289	yes	8018	1	0.850567	0.687072	2.5156	0.273124
656	ENST00000243056	ENSG00000123364.4	HOXC13	SG	TOT	OK	4.69329	3.41524	0.458609	-1.71594	0.00375	0.0273375	yes	2357	2	0.760128	0.430972	2.67233	0.161272
657	ENST00000243077	ENSG00000123384.13	LRP1	SG	TOT	OK	51.2168	18.8712	1.44043	-5.02136	5e-05	0.000542289	yes	14923	2	0.15097	4.7031	14.7662	0.318505
658	ENST00000243082	ENSG00000123388.4	HOXC11	SG	TOT	OK	1.99527	2.12863	-0.0933389	0.235518	0.6863	0.826121	no	2039	2		0.18322	1.66559	0.110003
659	ENST00000243108	ENSG00000197757.7	HOXC6	SG	TOT	OK	2.5808	1.42121	0.860702	-1.09143	0.0637	0.278443	no	1651	0	0.601724	0.236988	1.11206	0.213108
660	ENST00000243253	ENSG00000058262.9	SEC61A1	SG	TOT	OK	79.4313	91.7478	-0.207967	0.735395	0.1947	0.477307	no	3568	3	0.506027	7.29397	71.7901	0.101601
661	ENST00000243344	ENSG00000123607.14	TTC21B	SG	TOT	OK	6.61545	3.3729	0.971849	-3.99904	5e-05	0.000542289	yes	5415	0	0.148452	0.607479	2.6392	0.230175
662	ENST00000243346	ENSG00000123609.10	NMI	SG	TOT	OK	2.29848	3.6731	-0.676318	2.25641	0.0001	0.00104232	yes	1229	1	0.245494	0.211063	2.8741	0.0734363
663	ENST00000243389	ENSG00000123643.12	SLC36A1	SG	TOT	OK	5.87832	3.20765	0.873887	-3.58713	5e-05	0.000542289	yes	5772	3	0.199005	0.539791	2.5099	0.215065
664	ENST00000243440	ENSG00000123685.8	BATF3	SG	TOT	OK	5.96348	13.5153	-1.18037	4.04349	5e-05	0.000542289	yes	836	0	0.718613	0.547611	10.5754	0.0517818
665	ENST00000243498	ENSG00000123737.12	EXOSC9	SG	TOT	OK	22.5211	38.1757	-0.761379	1.48742	0.0128	0.0783776	no	1587	2	0.158727	2.06805	29.8714	0.0692318
666	ENST00000243563	ENSG00000077312.8	SNRPA	SG	TOT	OK	15.5593	39.1277	-1.33042	3.59392	5e-05	0.000542289	yes	1277	0	0.0898914	1.42877	30.6164	0.0466669
667	ENST00000243578	ENSG00000123810.7	B9D2	SG	TOT	OK	1.38605	4.92428	-1.82893	0.477515	0.45545	0.678599	no	1007	2	0.692126	0.127277	3.85311	0.0330323
668	ENST00000243639	ENSG00000204604.10	ZNF468	SG	TOT	OK	9.76958	5.3135	0.878634	-2.78566	5e-05	0.000542289	yes	4027	0	0.706909	0.897115	4.15767	0.215774
669	ENST00000243644	ENSG00000256683.6	ZNF350	SG	TOT	OK	4.13727	2.57792	0.682472	-2.38438	0.0001	0.00104232	yes	2355	0	0.844837	0.379915	2.01715	0.188342
670	ENST00000243662	ENSG00000123892.11	RAB38	SG	TOT	OK	1.11623	1.54164	-0.465827	1.076	0.06645	0.287108	no	1432	0	0.36002	0.1025	1.20629	0.0849716
671	ENST00000243776	ENSG00000123989.13	CHPF	SG	TOT	OK	19.2667	24.9728	-0.374253	1.62385	0.0047	0.0333439	yes	3028	2	0.679259	1.76921	19.5405	0.0905405
672	ENST00000243878	ENSG00000124074.11	ENKD1	SG	TOT	OK	5.98895	9.47687	-0.662107	2.32347	0.0001	0.00104232	yes	1565	1	0.270181	0.549949	7.41539	0.0741632
673	ENST00000243903	ENSG00000101442.9	ACTR5	SG	TOT	OK	5.8912	7.25303	-0.300023	1.27927	0.02435	0.132512	no	2547	1	0.444511	0.540973	5.6753	0.0953207
674	ENST00000243918	ENSG00000204070.9	SYS1	SG	TOT	OK	11.5804	11.1488	0.0548041	-0.169822	0.7665	0.872927	no	2728	0	0.528181	1.0634	8.72363	0.121899
675	ENST00000243924	ENSG00000124102.4	PI3	SG	TOT	OK	1.2847	4.31271	-1.74716	3.60161	5e-05	0.000542289	yes	551	0		0.117971	3.37458	0.0349586
676	ENST00000243997	ENSG00000124172.9	ATP5F1E	SG	TOT	OK	1.63119	9.76458	-2.58163	8.52891	5e-05	0.000542289	yes	3610	0		0.149788	7.64052	0.0196044
677	ENST00000244007	ENSG00000124181.14	PLCG1	SG	TOT	OK	32.9097	13.5519	1.28002	-3.68306	5e-05	0.000542289	yes	5285	1	0.50253	3.02201	10.604	0.284988
678	ENST00000244040	ENSG00000124209.3	RAB22A	SG	TOT	OK	8.87231	6.28455	0.497501	-2.329	5e-05	0.000542289	yes	8651	1	0.250281	0.814721	4.91749	0.165678
679	ENST00000244050	ENSG00000124216.3	SNAI1	SG	TOT	OK	17.6169	10.5962	0.733418	-3.15141	5e-05	0.000542289	yes	1705	2	0.320289	1.61771	8.29124	0.195111
680	ENST00000244051	ENSG00000124217.4	MOCS3	SG	TOT	OK	3.63945	4.72162	-0.37556	1.65696	0.00405	0.0292608	yes	5112	2	0.754597	0.334201	3.69454	0.0904581
681	ENST00000244137	ENSG00000124299.13	PEPD	SG	TOT	OK	12.0991	24.023	-0.989522	3.71122	5e-05	0.000542289	yes	1907	0	0.0326437	1.11103	18.7973	0.0591056
682	ENST00000244204	ENSG00000124357.12	NAGK	SG	TOT	OK	1.62673	10.2447	-2.65483	1.47281	0.0649	0.282076	no	2371	2	0.264068	0.149378	8.0162	0.0186346
683	ENST00000244217	ENSG00000124370.10	MCEE	SG	TOT	OK	0.570486	3.70772	-2.70027	3.72124	5e-05	0.000542289	yes	824	0	0.494527	0.0523862	2.90119	0.0180568
684	ENST00000244230	ENSG00000124383.8	MPHOSPH10	SG	TOT	OK	19.0892	13.5771	0.491585	-2.13538	0.0002	0.0019799	yes	2164	1	0.718513	1.75291	10.6237	0.165
685	ENST00000244496	ENSG00000124541.6	RRP36	SG	TOT	OK	50.7538	72.7686	-0.5198	2.42141	5e-05	0.000542289	yes	1183	1	0.611697	4.66059	56.9394	0.0818517
686	ENST00000244520	ENSG00000124562.9	SNRPC	SG	TOT	OK	20.5187	71.0713	-1.79233	7.79438	5e-05	0.000542289	yes	806	0	0.102666	1.88418	55.6113	0.0338812
687	ENST00000244571	ENSG00000124608.4	AARS2	SG	TOT	OK	16.4828	7.87274	1.06602	-4.88565	5e-05	0.000542289	yes	4798	2	0.658632	1.51357	6.1602	0.245702
688	ENST00000244573	ENSG00000124610.4	HIST1H1A	SG	TOT	OK	63.9033	277.837	-2.12027	9.93335	5e-05	0.000542289	yes	756	0	0.104469	5.86807	217.4	0.0269921
689	ENST00000244741	ENSG00000124762.13	CDKN1A	SG	TOT	OK	43.6727	102.42	-1.22969	5.4596	5e-05	0.000542289	yes	2117	0	0.0992906	4.01035	80.1408	0.0500413
690	ENST00000244745	ENSG00000124766.6	SOX4	SG	TOT	OK	12.7972	4.50298	1.50688	-6.93423	5e-05	0.000542289	yes	4869	0	0.760668	1.17513	3.52346	0.333517
691	ENST00000244776	ENSG00000124795.15	DEK	SG	TOT	OK	15.8518	28.8249	-0.862673	1.50075	0.0133	0.0808909	no	1441	2	0.296511	1.45563	22.5547	0.0645377
692	ENST00000244869	ENSG00000124882.3	EREG	SG	TOT	OK	1.33026	1.02293	0.379008	-1.29622	0.02285	0.125956	no	4615	0		0.122154	0.800415	0.152614
693	ENST00000245105	ENSG00000125089.16	SH3TC1	SG	TOT	OK	1.78894	2.59564	-0.536988	0.934913	0.11525	0.398652	no	4303	3	0.679622	0.164274	2.03102	0.0808824
694	ENST00000245185	ENSG00000125148.6	MT2A	SG	TOT	OK	332.262	362.126	-0.12417	0.517095	0.36895	0.613203	no	401	1	0.204821	30.5107	283.354	0.107677
695	ENST00000245206	ENSG00000125166.12	GOT2	SG	TOT	OK	49.8083	62.3655	-0.324363	1.56105	0.00715	0.0477403	yes	2421	2	0.313992	4.57376	48.7993	0.093726
696	ENST00000245407	ENSG00000197375.12	SLC22A5	SG	TOT	OK	1.30714	2.12121	-0.698471	0.553612	0.33055	0.582451	no	3277	1	0.185774	0.120031	1.65979	0.0723172
697	ENST00000245451	ENSG00000125378.15	BMP4	SG	TOT	OK	19.79	22.5997	-0.191537	0.75293	0.18725	0.469865	no	1931	2	0.865368	1.81726	17.6836	0.102765
698	ENST00000245479	ENSG00000125398.6	SOX9	SG	TOT	OK	49.6279	19.1511	1.37373	-6.19798	5e-05	0.000542289	yes	3931	2	0.527367	4.5572	14.9852	0.304113
699	ENST00000245539	ENSG00000125445.10	MRPS7	SG	TOT	OK	20.2183	60.198	-1.57405	3.49089	5e-05	0.000542289	yes	1204	0	0.268423	1.85659	47.1033	0.0394154
700	ENST00000245543	ENSG00000125449.6	ARMC7	SG	TOT	OK	3.07028	3.0823	-0.00563555	0.0090697	0.98535	0.988291	no	2151	2	0.81899	0.281936	2.41182	0.116898
701	ENST00000245544	ENSG00000125450.10	NUP85	SG	TOT	OK	19.8424	36.9859	-0.898388	3.30618	5e-05	0.000542289	yes	2133	1	0.102573	1.82208	28.9405	0.0629595
702	ENST00000245552	ENSG00000125458.6	NT5C	SG	TOT	OK	16.6644	52.765	-1.66281	5.00213	5e-05	0.000542289	yes	901	0	0.259494	1.53025	41.2872	0.0370635
703	ENST00000245680	ENSG00000115084.13	SLC35F5	SG	TOT	OK	6.35547	5.34166	0.25071	-0.713513	0.2113	0.491942	no	10314	0	0.0969938	0.583606	4.1797	0.139629
704	ENST00000245787	ENSG00000125629.14	INSIG2	SG	TOT	OK	0.757021	1.2307	-0.701077	1.55182	0.00835	0.0545688	no	3562	1	0.144495	0.0695152	0.962989	0.072187
705	ENST00000245812	ENSG00000125652.7	ALKBH7	SG	TOT	OK	1.56295	13.2107	-3.07936	7.1888	5e-05	0.000542289	yes	970	1	0.0872964	0.143522	10.337	0.0138842
706	ENST00000245816	ENSG00000125656.9	CLPP	SG	TOT	OK	3.9595	28.2187	-2.83326	6.97783	5e-05	0.000542289	yes	2410	0	0.180023	0.36359	22.0804	0.0164667
707	ENST00000245817	ENSG00000125657.4	TNFSF9	SG	TOT	OK	10.1778	19.7414	-0.955792	4.14592	5e-05	0.000542289	yes	1634	0	0.456114	0.934601	15.4471	0.0605033
708	ENST00000245903	ENSG00000125726.10	CD70	SG	TOT	OK	18.4518	44.8797	-1.2823	5.18951	5e-05	0.000542289	yes	911	1	0.238735	1.69438	35.1171	0.0482494
709	ENST00000245925	ENSG00000125746.16	EML2	SG	TOT	OK	1.65229	1.40429	0.234622	-0.521131	0.359	0.605312	no	2234	0	0.199749	0.151725	1.09882	0.138081
710	ENST00000245932	ENSG00000125753.13	VASP	SG	TOT	OK	36.9272	62.1094	-0.750128	2.41338	5e-05	0.000542289	yes	2242	1	0.078834	3.39093	48.5989	0.0697737
711	ENST00000245934	ENSG00000125755.18	SYMPK	SG	TOT	OK	31.7595	24.1506	0.395127	-1.5142	0.0096	0.0615012	no	4077	2	0.221233	2.91639	18.8972	0.154329
712	ENST00000246024	ENSG00000125827.8	TMX4	SG	TOT	OK	6.3868	5.23676	0.28642	-1.2921	0.02445	0.132984	no	6103	1	0.407985	0.586483	4.09762	0.143128
713	ENST00000246080	ENSG00000125878.6	TCF15	SG	TOT	OK	0.751011	1.52351	-1.02049	2.54836	0.0001	0.00104232	yes	1555	1	0.807806	0.0689634	1.1921	0.0578501
714	ENST00000246117	ENSG00000125912.10	NCLN	SG	TOT	OK	16.0649	22.7717	-0.503325	1.47054	0.01345	0.0816248	no	3680	3	0.467861	1.4752	17.8182	0.0827915
715	ENST00000246151	ENSG00000057757.9	PITHD1	SG	TOT	OK	20.4787	34.9322	-0.770435	3.56837	5e-05	0.000542289	yes	1590	2	0.160285	1.88051	27.3335	0.0687986
716	ENST00000246166	ENSG00000257365.7	FNTB	SG	TOT	OK	14.0697	15.5776	-0.146879	0.245667	0.66685	0.814764	no	2711	2	0.322634	1.29198	12.189	0.105995
717	ENST00000246174	ENSG00000125962.14	ARMCX5	SG	TOT	OK	4.31135	2.63428	0.710731	-1.33624	0.0221	0.122706	no	2899	1	0.542123	0.3959	2.06125	0.192068
718	ENST00000246186	ENSG00000125966.9	MMP24	SG	TOT	OK	5.68294	6.57615	-0.210606	0.426672	0.44005	0.667071	no	4376	3	0.0749707	0.521849	5.14566	0.101415
719	ENST00000246194	ENSG00000125970.11	RALY	SG	TOT	OK	77.8096	100.837	-0.37401	1.5445	0.00805	0.0529065	no	6213	1	0.0906573	7.14505	78.9022	0.0905558
720	ENST00000246229	ENSG00000126003.6	PLAGL2	SG	TOT	OK	21.2629	8.70435	1.28853	-6.15065	5e-05	0.000542289	yes	5656	2	0.388791	1.95252	6.81092	0.286675
721	ENST00000246337	ENSG00000126088.13	UROD	SG	TOT	OK	19.1681	35.9951	-0.909095	3.32777	5e-05	0.000542289	yes	1193	1	0.216214	1.76016	28.1652	0.062494
722	ENST00000246529	ENSG00000126243.8	LRFN3	SG	TOT	OK	4.46654	2.44443	0.869662	-2.16313	0.0003	0.00287097	yes	4690	1	0.798305	0.410151	1.9127	0.214435
723	ENST00000246535	ENSG00000126249.7	PDCD2L	SG	TOT	OK	5.23427	12.3072	-1.23344	1.16033	0.04915	0.230114	no	1157	2	0.138704	0.480649	9.63005	0.0499114
724	ENST00000246672	ENSG00000126368.5	NR1D1	SG	TOT	OK	9.14944	8.53226	0.100756	-0.20614	0.71835	0.845231	no	2630	1	0.258601	0.840169	6.67626	0.125844
725	ENST00000246747	ENSG00000213465.7	ARL2	SG	TOT	OK	9.8471	42.3322	-2.10399	5.71784	5e-05	0.000542289	yes	932	1	0.0844194	0.904233	33.1238	0.0272986
726	ENST00000246784	ENSG00000126453.9	BCL2L12	SG	TOT	OK	6.60358	16.3773	-1.31038	2.34509	0.0004	0.00373244	yes	1064	1	0.15393	0.606389	12.8148	0.0473195
727	ENST00000246792	ENSG00000126458.3	RRAS	SG	TOT	OK	6.80921	19.917	-1.54844	6.04326	5e-05	0.000542289	yes	986	1	0.140058	0.625272	15.5845	0.0401214
728	ENST00000246802	ENSG00000105373.18	NOP53	SG	TOT	OK	18.8892	76.8129	-2.02379	6.90557	5e-05	0.000542289	yes	1504	1		1.73455	60.104	0.0288591
729	ENST00000246868	ENSG00000126524.9	SBDS	SG	TOT	OK	23.3738	32.5565	-0.478055	1.53364	0.00995	0.0633467	no	1613	0	0.140359	2.14635	25.4746	0.0842548
730	ENST00000246957	ENSG00000126602.10	TRAP1	SG	TOT	OK	41.1675	64.2166	-0.64144	2.6385	5e-05	0.000542289	yes	2223	0	0.0472605	3.7803	50.2477	0.0752333
731	ENST00000247001	ENSG00000105705.15	SUGP1	SG	TOT	OK	2.36669	3.00207	-0.343088	0.487506	0.3942	0.632601	no	2566	0	0.364424	0.217327	2.34904	0.0925174
732	ENST00000247003	ENSG00000105671.11	DDX49	SG	TOT	OK	8.98833	22.1775	-1.30297	3.13395	5e-05	0.000542289	yes	1793	2	0.128152	0.825375	17.3533	0.047563
733	ENST00000247020	ENSG00000132581.9	SDF2	SG	TOT	OK	5.59136	16.2242	-1.53688	1.10323	0.05575	0.25273	no	1309	1	0.705911	0.51344	12.695	0.0404443
734	ENST00000247026	ENSG00000126653.17	NSRP1	SG	TOT	OK	5.4662	6.48197	-0.245893	0.238283	0.6653	0.8139	no	2506	1	0.845385	0.501947	5.07196	0.098965
735	ENST00000247178	ENSG00000126775.8	ATG14	SG	TOT	OK	7.55767	5.74948	0.39451	-1.72112	0.0029	0.0218581	yes	4715	3	0.230573	0.694001	4.49881	0.154263
736	ENST00000247191	ENSG00000126787.12	DLGAP5	SG	TOT	OK	28.3681	39.313	-0.470739	2.05334	0.00025	0.00243196	yes	2881	2	0.180781	2.60497	30.7613	0.0846832
737	ENST00000247194	ENSG00000126790.11	L3HYPDH	SG	TOT	OK	2.13178	7.11156	-1.73811	2.36697	0.0005	0.00457171	yes	1516	1	0.270459	0.195756	5.5646	0.0351788
738	ENST00000247291	ENSG00000126878.12	AIF1L	SG	TOT	OK	3.11429	3.28074	-0.0751154	0.218783	0.6828	0.824164	no	3374	1	0.0723058	0.285977	2.56709	0.111401
739	ENST00000247655	ENSG00000127184.12	COX7C	SG	TOT	OK	7.73751	68.1991	-3.13981	8.49019	5e-05	0.000542289	yes	629	0	0.0703767	0.710515	53.3639	0.0133145
740	ENST00000247665	ENSG00000054148.17	PHPT1	SG	TOT	OK	3.48702	30.2544	-3.11708	5.39055	5e-05	0.000542289	yes	577	1	0.134346	0.320204	23.6732	0.013526
741	ENST00000247668	ENSG00000127191.17	TRAF2	SG	TOT	OK	16.4792	13.9308	0.24237	-1.09333	0.05675	0.256228	no	2266	1	0.534243	1.51324	10.9005	0.138824
742	ENST00000247706	ENSG00000127220.5	ABHD8	SG	TOT	OK	2.78523	4.54774	-0.707354	1.12027	0.05745	0.258365	no	2042	3	0.414716	0.25576	3.55848	0.0718734
743	ENST00000247843	ENSG00000127337.6	YEATS4	SG	TOT	OK	7.4951	8.53856	-0.188045	0.640399	0.26535	0.528194	no	1468	1	0.162341	0.688255	6.68119	0.103014
744	ENST00000247866	ENSG00000090266.12	NDUFB2	SG	TOT	OK	15.5009	112.858	-2.86408	4.27682	5e-05	0.000542289	yes	465	0	0.0826312	1.42341	88.3083	0.0161186
745	ENST00000247930	ENSG00000196453.7	ZNF777	SG	TOT	OK	5.12029	2.88151	0.829402	-3.39592	5e-05	0.000542289	yes	3172	2	0.72086	0.470183	2.2547	0.208534
746	ENST00000247956	ENSG00000130803.14	ZNF317	SG	TOT	OK	14.4077	5.86344	1.29702	-3.84977	5e-05	0.000542289	yes	4056	3	0.701679	1.32302	4.58798	0.288367
747	ENST00000247970	ENSG00000127445.13	PIN1	SG	TOT	OK	15.8818	37.8018	-1.25108	5.24936	5e-05	0.000542289	yes	1009	1	0.173485	1.45838	29.5789	0.0493049
748	ENST00000247977	ENSG00000127452.8	FBXL12	SG	TOT	OK	3.42276	3.08002	0.152219	-0.214854	0.713	0.842343	no	1873	2	0.658182	0.314303	2.41003	0.130415
749	ENST00000248041	ENSG00000171903.16	CYP4F11	SG	TOT	OK	2.04036	2.14662	-0.0732444	0.11764	0.8212	0.901209	no	2977	0		0.187361	1.67967	0.111546
750	ENST00000248054	ENSG00000127511.9	SIN3B	SG	TOT	OK	8.42514	4.54533	0.890314	-3.53078	5e-05	0.000542289	yes	5038	4	0.399527	0.773658	3.5566	0.217528
751	ENST00000248071	ENSG00000127528.5	KLF2	SG	TOT	OK	13.4871	7.54302	0.838369	-3.35294	5e-05	0.000542289	yes	2820	0	0.57502	1.23848	5.90221	0.209834
752	ENST00000248121	ENSG00000127561.14	SYNGR3	SG	TOT	OK	4.71007	9.04988	-0.942151	1.67594	0.0099	0.0631034	no	2026	1	0.212989	0.432513	7.08128	0.0610784
753	ENST00000248244	ENSG00000127666.9	TICAM1	SG	TOT	OK	4.48944	3.92697	0.19312	-0.714538	0.2128	0.492992	no	2684	0	0.812636	0.412253	3.07275	0.134164
754	ENST00000248248	ENSG00000103111.14	MON1B	SG	TOT	OK	6.62965	2.68304	1.30506	-3.77032	5e-05	0.000542289	yes	5813	2	0.459857	0.608783	2.09941	0.289979
755	ENST00000248378	ENSG00000127774.6	EMC6	SG	TOT	OK	5.63695	17.887	-1.66592	2.12896	0.00115	0.00965095	yes	656	0	0.345922	0.517626	13.9961	0.0369836
756	ENST00000248437	ENSG00000127824.13	TUBA4A	SG	TOT	OK	2.96779	5.68269	-0.937187	1.7806	0.00265	0.0202236	yes	2049	1	0.462129	0.272524	4.44655	0.0612889
757	ENST00000248450	ENSG00000127837.9	AAMP	SG	TOT	OK	13.627	36.634	-1.42671	4.10341	5e-05	0.000542289	yes	1760	1	0.152239	1.25133	28.6651	0.0436535
758	ENST00000248451	ENSG00000127838.13	PNKD	SG	TOT	OK	5.2513	17.5595	-1.74151	1.9968	0.00275	0.0208996	yes	758	2	0.300047	0.482213	13.7398	0.035096
759	ENST00000248553	ENSG00000106211.8	HSPB1	SG	TOT	OK	125.813	274.677	-1.12646	5.34854	5e-05	0.000542289	yes	777	0	0.179655	11.5531	214.927	0.0537534
760	ENST00000248564	ENSG00000127920.5	GNG11	SG	TOT	OK	0.459793	1.88018	-2.03181	5.85388	5e-05	0.000542289	yes	3019	1	0.307347	0.0422216	1.47119	0.0286989
761	ENST00000248594	ENSG00000127947.15	PTPN12	SG	TOT	OK	17.3389	20.6606	-0.252872	0.437402	0.3189	0.572954	no	3384	4	0.739835	1.59219	16.1664	0.0984876
762	ENST00000248633	ENSG00000127980.15	PEX1	SG	TOT	OK	1.5369	1.52026	0.0157117	-0.0194421	0.9691	0.977646	no	4369	2	0.294354	0.141129	1.18956	0.11864
763	ENST00000248668	ENSG00000128011.4	LRFN1	SG	TOT	OK	4.11603	3.28446	0.325599	-1.22968	0.03165	0.16405	no	3579	3	0.839748	0.377964	2.57	0.147068
764	ENST00000248706	ENSG00000128045.6	RASL11B	SG	TOT	OK	1.32132	1.16794	0.178023	-0.490849	0.39435	0.632681	no	1968	1		0.121333	0.913881	0.132767
765	ENST00000248879	ENSG00000128185.9	DGCR6L	SG	TOT	OK	12.303	52.1826	-2.08456	8.78276	5e-05	0.000542289	yes	1172	1	0.093265	1.12975	40.8315	0.0276687
766	ENST00000248924	ENSG00000100116.16	GCAT	SG	TOT	OK	1.34749	4.23555	-1.65228	4.49461	5e-05	0.000542289	yes	1473	0	0.150888	0.123736	3.3142	0.0373352
767	ENST00000248929	ENSG00000100359.20	SGSM3	SG	TOT	OK	6.20291	7.80948	-0.332281	0.42605	0.47195	0.689477	no	2986	1	0.178136	0.569597	6.1107	0.093213
768	ENST00000248958	ENSG00000128228.4	SDF2L1	SG	TOT	OK	12.9507	50.5386	-1.96435	8.24925	5e-05	0.000542289	yes	825	1	0.475108	1.18923	39.5451	0.0300727
769	ENST00000248975	ENSG00000128245.14	YWHAH	SG	TOT	OK	85.3387	85.3242	0.000245426	-0.00106918	0.99825	0.998322	no	1751	1	0.650888	7.83643	66.7638	0.117375
770	ENST00000249014	ENSG00000128283.6	CDC42EP1	SG	TOT	OK	81.5479	74.6606	0.127301	-0.614922	0.2809	0.540582	no	2148	0	0.470888	7.48833	58.4199	0.128181
771	ENST00000249042	ENSG00000128311.13	TST	SG	TOT	OK	1.5697	12.4839	-2.99151	2.91564	0.0008	0.00697545	yes	1125	1	0.482899	0.144141	9.76831	0.014756
772	ENST00000249064	ENSG00000159873.9	CCDC117	SG	TOT	OK	19.4193	11.4622	0.760612	-3.43204	5e-05	0.000542289	yes	3964	3	0.259067	1.78322	8.96886	0.198824
773	ENST00000249071	ENSG00000128340.14	RAC2	SG	TOT	OK	3.7723	3.79801	-0.00980213	0.0324006	0.95455	0.969025	no	1472	0	0.306266	0.3464	2.97184	0.116561
774	ENST00000249075	ENSG00000128342.4	LIF	SG	TOT	OK	88.2552	44.366	0.992225	-4.40376	5e-05	0.000542289	yes	3871	2	0.632558	8.10424	34.7152	0.23345
775	ENST00000249289	ENSG00000128524.4	ATP6V1F	SG	TOT	OK	8.22063	26.8166	-1.7058	0.337458	0.42995	0.659537	no	678	0	0.102355	0.754879	20.9833	0.0359753
776	ENST00000249299	ENSG00000128534.7	LSM8	SG	TOT	OK	6.12482	8.19002	-0.4192	1.45782	0.01125	0.0702156	no	12384	0		0.562426	6.40847	0.087763
777	ENST00000249330	ENSG00000128564.6	VGF	SG	TOT	OK	50.3221	38.5332	0.38509	-1.58967	0.00525	0.0366662	yes	2551	2	0.671022	4.62095	30.1512	0.153259
778	ENST00000249344	ENSG00000128578.9	STRIP2	SG	TOT	OK	1.53673	1.21573	0.33804	-0.991233	0.09	0.354827	no	5116	2	0.392824	0.141114	0.951275	0.148342
779	ENST00000249356	ENSG00000128590.4	DNAJB9	SG	TOT	OK	2.12023	2.69475	-0.345931	0.533393	0.3406	0.590849	no	2409	2	0.510075	0.194695	2.10857	0.0923352
780	ENST00000249364	ENSG00000128595.16	CALU	SG	TOT	OK	37.4866	37.9587	-0.0180561	0.0716423	0.9023	0.941812	no	5266	3	0.446561	3.4423	29.7016	0.115896
781	ENST00000249373	ENSG00000128602.9	SMO	SG	TOT	OK	7.74079	10.0008	-0.369558	1.67751	0.0038	0.0276644	yes	3977	2	0.557864	0.710816	7.82535	0.0908351
782	ENST00000249442	ENSG00000128654.13	MTX2	SG	TOT	OK	3.47588	11.0641	-1.67044	4.22648	5e-05	0.000542289	yes	1341	1	0.0664612	0.319181	8.65736	0.0368682
783	ENST00000249499	ENSG00000128709.12	HOXD9	SG	TOT	OK	1.86531	1.68912	0.143141	-0.260142	0.65425	0.807282	no	1871	1	0.5	0.171287	1.32169	0.129597
784	ENST00000249647	ENSG00000092531.9	SNAP23	SG	TOT	OK	7.02044	12.291	-0.807966	1.89464	0.00115	0.00965095	yes	2310	2	0.080002	0.644669	9.61737	0.0670317
785	ENST00000249806	ENSG00000128973.12	CLN6	SG	TOT	OK	22.2156	29.7042	-0.419095	1.11573	0.0573	0.257874	no	2228	0	0.164673	2.04	23.2427	0.0877694
786	ENST00000249837	ENSG00000129003.17	VPS13C	SG	TOT	OK	14.8428	2.78907	2.41191	-7.8563	5e-05	0.000542289	yes	13300	1	0.180226	1.36298	2.18237	0.624539
787	ENST00000249861	ENSG00000129028.8	THAP10	SG	TOT	OK	0.888688	1.06875	-0.266177	0.275116	0.6325	0.794325	no	2047	0	0.355542	0.0816059	0.836268	0.0975834
788	ENST00000249883	ENSG00000114019.14	AMOTL2	SG	TOT	OK	134.613	41.2481	1.70642	-5.79924	5e-05	0.000542289	yes	4868	2	0.727857	12.3612	32.2755	0.382989
789	ENST00000250024	ENSG00000129173.12	E2F8	SG	TOT	OK	4.3636	2.29935	0.924294	-2.65467	5e-05	0.000542289	yes	3706	0	0.447876	0.400698	1.79918	0.222712
790	ENST00000250056	ENSG00000129195.15	PIMREG	SG	TOT	OK	7.27291	11.1446	-0.615744	1.28014	0.02845	0.150297	no	1473	3		0.667852	8.72034	0.0765855
791	ENST00000250092	ENSG00000129226.13	CD68	SG	TOT	OK	3.33035	3.1971	0.0589109	-0.0308941	0.9615	0.973183	no	1705	1	0.369805	0.305817	2.50164	0.122247
792	ENST00000250113	ENSG00000129245.11	FXR2	SG	TOT	OK	26.6532	15.3189	0.798993	-1.33473	0.0295	0.154915	no	2987	2	0.15244	2.44749	11.9866	0.204185
793	ENST00000250124	ENSG00000129255.15	MPDU1	SG	TOT	OK	3.21802	11.5524	-1.84394	1.15221	0.05435	0.248293	no	1416	2	0.239368	0.295502	9.03944	0.0326903
794	ENST00000250237	ENSG00000213339.8	QTRT1	SG	TOT	OK	2.53774	12.4708	-2.29693	7.48717	5e-05	0.000542289	yes	1329	0	0.206606	0.233034	9.75806	0.0238812
795	ENST00000250340	ENSG00000105472.12	CLEC11A	SG	TOT	OK	10.9484	29.1735	-1.41394	6.10578	5e-05	0.000542289	yes	1375	2	0.41808	1.00536	22.8275	0.0440418
796	ENST00000250379	ENSG00000092208.17	GEMIN2	SG	TOT	OK	0.974718	3.39144	-1.79884	1.84869	0.00385	0.0279698	yes	1094	0	0.061271	0.0895058	2.65371	0.0337286
797	ENST00000250383	ENSG00000100867.14	DHRS2	SG	TOT	OK	642.91	716.771	-0.156894	0.633825	0.2655	0.528296	no	1676	1	0.379149	59.0367	560.854	0.105262
798	ENST00000250405	ENSG00000129473.9	BCL2L2	SG	TOT	OK	9.92626	5.68294	0.804612	-1.82226	0.0025	0.0192138	yes	3526	0	0.366508	0.911502	4.44674	0.204982
799	ENST00000250454	ENSG00000129518.8	EAPP	SG	TOT	OK	2.36238	7.05792	-1.579	3.30301	5e-05	0.000542289	yes	1303	1	0.183626	0.216931	5.52263	0.0392804
800	ENST00000250498	ENSG00000129562.10	DAD1	SG	TOT	OK	36.0753	140.494	-1.96142	8.93394	5e-05	0.000542289	yes	684	0	0.0445986	3.3127	109.933	0.0301339
801	ENST00000250535	ENSG00000129596.4	CDO1	SG	TOT	OK	0.30995	1.19279	-1.94424	3.07037	0.0001	0.00104232	yes	1565	0	0.0925549	0.0284619	0.933326	0.0304951
802	ENST00000250894	ENSG00000138834.12	MAPK8IP3	SG	TOT	OK	3.03932	2.60418	0.222919	-0.30039	0.60145	0.77469	no	5661	4	0.487085	0.279093	2.0377	0.136965
803	ENST00000250916	ENSG00000129911.8	KLF16	SG	TOT	OK	25.0439	14.7126	0.767402	-3.41282	5e-05	0.000542289	yes	2901	1	0.262886	2.29972	11.5122	0.199763
804	ENST00000251020	ENSG00000103449.11	SALL1	SG	TOT	OK	5.39354	1.6309	1.72557	-4.99951	5e-05	0.000542289	yes	5134	1	0.709173	0.495275	1.27613	0.388105
805	ENST00000251047	ENSG00000074695.5	LMAN1	SG	TOT	OK	26.9699	21.0686	0.356255	-1.66849	0.004	0.0289416	yes	4824	3	0.100008	2.47657	16.4856	0.150227
806	ENST00000251074	ENSG00000075188.8	NUP37	SG	TOT	OK	4.7066	14.0813	-1.58102	4.86174	5e-05	0.000542289	yes	1203	0	0.040715	0.432195	11.0182	0.0392254
807	ENST00000251076	ENSG00000104093.13	DMXL2	SG	TOT	OK	1.83443	1.67522	0.130981	-0.290401	0.5807	0.761917	no	10672	0	0.383056	0.168451	1.31081	0.128509
808	ENST00000251081	ENSG00000134755.15	DSC2	SG	TOT	OK	2.03323	1.04298	0.963062	-2.94566	5e-05	0.000542289	yes	12377	0	0.253289	0.186706	0.816103	0.228778
809	ENST00000251089	ENSG00000013523.9	ANGEL1	SG	TOT	OK	4.62087	2.8605	0.6919	-2.02613	0.0008	0.00697545	yes	5287	3	0.338628	0.424322	2.23826	0.189577
810	ENST00000251241	ENSG00000108406.9	DHX40	SG	TOT	OK	32.0583	25.1313	0.35121	-1.58754	0.00535	0.0372337	yes	3575	3	0.221673	2.94383	19.6646	0.149702
811	ENST00000251334	ENSG00000108506.12	INTS2	SG	TOT	OK	7.06904	5.58789	0.339211	-0.78907	0.17195	0.45589	no	6128	0	0.135567	0.649131	4.37237	0.148462
812	ENST00000251363	ENSG00000090661.11	CERS4	SG	TOT	OK	1.09473	1.56358	-0.514279	0.483763	0.3201	0.573984	no	1780	2	0.17593	0.100526	1.22346	0.0821656
813	ENST00000251412	ENSG00000037042.8	TUBG2	SG	TOT	OK	0.848278	1.67821	-0.984316	2.46934	5e-05	0.000542289	yes	1782	0	0.307629	0.0778951	1.31315	0.0593191
814	ENST00000251413	ENSG00000131462.7	TUBG1	SG	TOT	OK	29.9832	41.3747	-0.464596	1.19626	0.04255	0.206239	no	1608	1	0.18868	2.75328	32.3746	0.0850445
815	ENST00000251453	ENSG00000105193.8	RPS16	SG	TOT	OK	11.2364	78.9145	-2.81211	6.41293	5e-05	0.000542289	yes	631	0	0.0317286	1.03181	61.7484	0.0167099
816	ENST00000251473	ENSG00000105520.10	PLPPR2	SG	TOT	OK	2.36622	4.32468	-0.870012	2.22787	0.0002	0.0019799	yes	2727	1		0.217284	3.38394	0.0642102
817	ENST00000251496	ENSG00000109805.9	NCAPG	SG	TOT	OK	7.26508	10.1928	-0.4885	1.47328	0.0123	0.0757897	no	4587	3	0.188883	0.667133	7.97559	0.0836469
818	ENST00000251507	ENSG00000152061.23	RABGAP1L	SG	TOT	OK	5.00338	3.70281	0.434283	-1.07719	0.0627	0.275492	no	2899	0	0.285578	0.459447	2.89735	0.158575
819	ENST00000251588	ENSG00000103245.13	CIAO3	SG	TOT	OK	4.67413	8.02642	-0.780061	1.7257	0.0061	0.0417146	yes	2095	1		0.429213	6.28045	0.0683411
820	ENST00000251607	ENSG00000072756.16	TRNT1	SG	TOT	OK	4.24735	5.81551	-0.453343	1.13004	0.05	0.233074	no	2252	2	0.340982	0.390023	4.55048	0.0857103
821	ENST00000251630	ENSG00000104213.12	PDGFRL	SG	TOT	OK	1.13611	1.67571	-0.560666	0.403008	0.429	0.658981	no	1508	0	0.308873	0.104326	1.3112	0.0795654
822	ENST00000251636	ENSG00000067248.9	DHX29	SG	TOT	OK	16.8074	12.3647	0.442874	-2.08841	0.0004	0.00373244	yes	4664	3	0.416135	1.54338	9.67504	0.159522
823	ENST00000251654	ENSG00000114054.13	PCCB	SG	TOT	OK	11.6664	18.6638	-0.677883	0.932388	0.1067	0.388129	no	1799	2	0.106324	1.07129	14.6039	0.0733567
824	ENST00000251691	ENSG00000112379.8	ARFGEF3	SG	TOT	OK	5.46887	1.65363	1.7256	-7.98811	5e-05	0.000542289	yes	14859	1		0.502192	1.29392	0.388117
825	ENST00000251722	ENSG00000085982.13	USP40	SG	TOT	OK	14.1292	5.82065	1.27943	-5.18593	5e-05	0.000542289	yes	5692	2	0.500901	1.29745	4.5545	0.284872
826	ENST00000251809	ENSG00000104450.12	SPAG1	SG	TOT	OK	9.82124	4.86947	1.01214	-2.07164	0.0003	0.00287097	yes	3748	2	0.336687	0.901859	3.81023	0.236694
827	ENST00000251810	ENSG00000048392.11	RRM2B	SG	TOT	OK	14.1289	14.8171	-0.0686171	0.293779	0.6072	0.778406	no	4774	2	0.0546351	1.29742	11.594	0.111905
828	ENST00000251822	ENSG00000008853.16	RHOBTB2	SG	TOT	OK	6.96473	6.04961	0.203224	-0.371279	0.51175	0.716182	no	5482	3	0.694188	0.639553	4.73365	0.135108
829	ENST00000251849	ENSG00000132155.11	RAF1	SG	TOT	OK	50.5614	38.1064	0.408002	-1.61743	0.0043	0.0308714	yes	3191	2	0.515255	4.64292	29.8172	0.155713
830	ENST00000251879	ENSG00000107036.11	RIC1	SG	TOT	OK	5.45822	3.5377	0.62562	-1.23996	0.03465	0.176096	no	4127	2		0.501214	2.76815	0.181064
831	ENST00000251900	ENSG00000102098.17	SCML2	SG	TOT	OK	3.52532	1.97479	0.836057	-3.29297	5e-05	0.000542289	yes	4162	0	0.0476091	0.323721	1.54522	0.209498
832	ENST00000251968	ENSG00000074319.12	TSG101	SG	TOT	OK	6.74888	13.1349	-0.96069	3.48491	5e-05	0.000542289	yes	1534	1	0.0445399	0.619732	10.2777	0.0602987
833	ENST00000252011	ENSG00000101452.14	DHX35	SG	TOT	OK	9.8366	6.45825	0.607016	-2.22666	0.00015	0.0015171	yes	3314	2	0.219233	0.903269	5.0534	0.178745
834	ENST00000252015	ENSG00000100991.11	TRPC4AP	SG	TOT	OK	16.9938	13.431	0.339434	-1.18781	0.03875	0.191953	no	3162	1	0.130221	1.5605	10.5094	0.148486
835	ENST00000252032	ENSG00000088854.12	C20orf194	SG	TOT	OK	5.24619	1.85558	1.4994	-6.29542	5e-05	0.000542289	yes	6912	1	0.336621	0.481744	1.45194	0.331793
836	ENST00000252050	ENSG00000112659.13	CUL9	SG	TOT	OK	6.41693	3.16902	1.01785	-2.04075	0.00425	0.030544	yes	7759	2	0.318726	0.58925	2.47967	0.237632
837	ENST00000252102	ENSG00000131495.8	NDUFA2	SG	TOT	OK	3.19157	38.5886	-3.59584	5.68693	5e-05	0.000542289	yes	649	1	0.17763	0.293073	30.1945	0.00970618
838	ENST00000252108	ENSG00000110344.9	UBE4A	SG	TOT	OK	21.6922	15.1596	0.516942	-0.914323	0.11005	0.392534	no	6088	1	0.10657	1.99194	11.862	0.167926
839	ENST00000252115	ENSG00000100227.17	POLDIP3	SG	TOT	OK	25.9427	22.459	0.208036	-0.841485	0.1428	0.426462	no	3362	1	0.145531	2.38225	17.5736	0.135559
840	ENST00000252136	ENSG00000099899.14	TRMT2A	SG	TOT	OK	6.49275	5.73582	0.178831	-0.204448	0.7211	0.847091	no	2886	1	0.380574	0.596212	4.48812	0.132842
841	ENST00000252245	ENSG00000170454.5	KRT75	SG	TOT	OK	4.03748	4.87884	-0.273085	1.08128	0.0581	0.260396	no	2170	0		0.370751	3.81756	0.0971173
842	ENST00000252268	ENSG00000133884.9	DPF2	SG	TOT	OK	12.9115	17.8205	-0.464878	1.5232	0.0103	0.065199	no	2462	0	0.0724528	1.18563	13.9441	0.0850276
843	ENST00000252288	ENSG00000130005.12	GAMT	SG	TOT	OK	6.38179	22.2881	-1.80424	5.95461	5e-05	0.000542289	yes	1110	0	0.0532354	0.586023	17.4398	0.0336026
844	ENST00000252445	ENSG00000130165.10	ELOF1	SG	TOT	OK	14.6564	30.9307	-1.07751	4.50152	5e-05	0.000542289	yes	1019	0	0.338753	1.34586	24.2024	0.0556084
845	ENST00000252456	ENSG00000130176.7	CNN1	SG	TOT	OK	4.46023	10.1315	-1.18366	4.06489	5e-05	0.000542289	yes	1499	0	0.344657	0.409571	7.92762	0.0516638
846	ENST00000252485	ENSG00000130202.9	NECTIN2	SG	TOT	OK	34.9638	44.5982	-0.351123	0.984216	0.08835	0.350487	no	2112	1		3.21063	34.8969	0.0920035
847	ENST00000252512	ENSG00000130227.16	XPO7	SG	TOT	OK	40.7672	22.4422	0.861194	-4.12023	5e-05	0.000542289	yes	4870	3	0.129932	3.74354	17.5604	0.213181
848	ENST00000252530	ENSG00000130244.12	FAM98C	SG	TOT	OK	2.0928	7.02474	-1.74701	3.49024	5e-05	0.000542289	yes	1271	1	0.136514	0.192176	5.49667	0.0349623
849	ENST00000252542	ENSG00000130254.11	SAFB2	SG	TOT	OK	14.156	8.41582	0.750239	-2.05598	0.0004	0.00373244	yes	3167	1	0.70951	1.29991	6.58515	0.1974
850	ENST00000252593	ENSG00000130303.12	BST2	SG	TOT	OK	1.19854	4.93227	-2.04098	5.39016	5e-05	0.000542289	yes	1001	0	0.218888	0.110059	3.85937	0.0285173
851	ENST00000252595	ENSG00000130304.16	SLC27A1	SG	TOT	OK	4.87422	5.14229	-0.0772392	0.264298	0.6452	0.801992	no	3514	3	0.471926	0.447587	4.0237	0.111238
852	ENST00000252599	ENSG00000130309.10	COLGALT1	SG	TOT	OK	43.7229	49.2565	-0.171925	0.807778	0.1562	0.440279	no	3647	1	0.385878	4.01496	38.5419	0.104171
853	ENST00000252603	ENSG00000130313.6	PGLS	SG	TOT	OK	4.31756	11.635	-1.43018	2.56354	5e-05	0.000542289	yes	1008	0	0.105259	0.39647	9.10407	0.0435487
854	ENST00000252622	ENSG00000130332.14	LSM7	SG	TOT	OK	10.6837	64.6419	-2.59706	2.10074	0.0015	0.012201	yes	491	0	0.223841	0.981056	50.5805	0.0193959
855	ENST00000252674	ENSG00000130382.8	MLLT1	SG	TOT	OK	28.7623	11.1315	1.36953	-6.52816	5e-05	0.000542289	yes	4532	1	0.505136	2.64117	8.71009	0.303231
856	ENST00000252729	ENSG00000130433.7	CACNG6	SG	TOT	OK	0.997162	1.36553	-0.453563	1.21835	0.0337	0.172249	no	2501	0	0.375742	0.0915668	1.06849	0.0856974
857	ENST00000252744	ENSG00000130449.5	ZSWIM6	SG	TOT	OK	13.9135	6.32763	1.13675	-4.91282	5e-05	0.000542289	yes	5518	4	0.613771	1.27764	4.9512	0.258047
858	ENST00000252804	ENSG00000130508.10	PXDN	SG	TOT	OK	43.845	20.3254	1.10913	-5.12517	5e-05	0.000542289	yes	6817	4	0.751134	4.02617	15.9041	0.253154
859	ENST00000252809	ENSG00000130513.6	GDF15	SG	TOT	OK	1.34571	2.30944	-0.779179	2.06021	0.0013	0.010763	yes	1200	1	0.465419	0.123573	1.80707	0.0683829
860	ENST00000252816	ENSG00000130520.10	LSM4	SG	TOT	OK	19.1655	50.1725	-1.38839	4.91781	5e-05	0.000542289	yes	986	0	0.12211	1.75992	39.2586	0.0448288
861	ENST00000252818	ENSG00000130522.5	JUND	SG	TOT	OK	28.141	50.9626	-0.856766	3.64516	5e-05	0.000542289	yes	1929	1	0.612947	2.58411	39.8768	0.0648024
862	ENST00000252826	ENSG00000130529.15	TRPM4	SG	TOT	OK	3.09757	4.50259	-0.539615	2.0588	0.0005	0.00457171	yes	4058	1	0.0777044	0.284442	3.52315	0.080735
863	ENST00000252854	ENSG00000130558.19	OLFM1	SG	TOT	OK	2.03413	2.35982	-0.21426	0.298815	0.53425	0.730776	no	2591	1	0.78608	0.186789	1.84649	0.101159
864	ENST00000252979	ENSG00000130684.13	ZNF337	SG	TOT	OK	4.49541	3.36572	0.417541	-0.948059	0.1039	0.383642	no	4237	2	0.830913	0.412802	2.63358	0.156745
865	ENST00000252996	ENSG00000130699.18	TAF4	SG	TOT	OK	6.97048	1.43127	2.28396	-9.02368	5e-05	0.000542289	yes	4628	1	0.537052	0.640081	1.11993	0.571537
866	ENST00000252999	ENSG00000130702.15	LAMA5	SG	TOT	OK	6.95398	3.51608	0.983871	-1.88258	0.00285	0.0215373	yes	11426	2	0.146185	0.638566	2.75124	0.232101
867	ENST00000253003	ENSG00000130706.12	ADRM1	SG	TOT	OK	129.194	184.658	-0.515321	1.94607	0.00115	0.00965095	yes	1379	0	0.0819248	11.8635	144.49	0.0821064
868	ENST00000253023	ENSG00000130725.7	UBE2M	SG	TOT	OK	9.94029	19.742	-0.98991	4.27946	5e-05	0.000542289	yes	1159	1	0.0979519	0.912791	15.4476	0.0590896
869	ENST00000253024	ENSG00000130726.11	TRIM28	SG	TOT	OK	77.4813	134.325	-0.793803	2.71617	5e-05	0.000542289	yes	3364	1	0.0379632	7.1149	105.106	0.0676929
870	ENST00000253039	ENSG00000130741.10	EIF2S3	SG	TOT	OK	13.4722	22.039	-0.710075	3.32334	5e-05	0.000542289	yes	3457	1	0.113993	1.23712	17.2449	0.0717381
871	ENST00000253047	ENSG00000130748.6	TMEM160	SG	TOT	OK	4.56919	34.6888	-2.92446	9.66972	5e-05	0.000542289	yes	655	1	0.217421	0.419577	27.143	0.015458
872	ENST00000253048	ENSG00000130749.9	ZC3H4	SG	TOT	OK	37.5205	6.83957	2.4557	-5.91957	5e-05	0.000542289	yes	6143	3	0.769688	3.44541	5.35178	0.643788
873	ENST00000253055	ENSG00000130758.7	MAP3K10	SG	TOT	OK	2.37059	2.46944	-0.0589398	0.168793	0.7619	0.870353	no	3754	2	0.671952	0.217685	1.93227	0.112658
874	ENST00000253079	ENSG00000130783.13	CCDC62	SG	TOT	OK	0.789778	1.03716	-0.393122	0.458118	0.34415	0.593735	no	3301	0	0.715963	0.0725232	0.811549	0.0893639
875	ENST00000253083	ENSG00000130787.13	HIP1R	SG	TOT	OK	31.3134	20.5355	0.608662	-2.76643	5e-05	0.000542289	yes	4509	1	0.421246	2.87543	16.0685	0.178948
876	ENST00000253107	ENSG00000130810.19	PPAN	SG	TOT	OK	20.997	14.7798	0.506561	-0.956689	0.0904	0.355759	no	2302	2	0.545922	1.9281	11.5648	0.166722
877	ENST00000253108	ENSG00000130811.11	EIF3G	SG	TOT	OK	51.7403	128.416	-1.31146	4.62576	5e-05	0.000542289	yes	1103	0	0.0808179	4.75118	100.482	0.0472838
878	ENST00000253144	ENSG00000130844.17	ZNF331	SG	TOT	OK	0.47623	1.46406	-1.62025	2.6068	0.00055	0.00498368	yes	5042	0	0.743433	0.0437309	1.14559	0.0381734
879	ENST00000253193	ENSG00000130881.13	LRP3	SG	TOT	OK	8.51902	15.9274	-0.902751	3.53908	5e-05	0.000542289	yes	4058	2	0.769957	0.782279	12.4628	0.0627694
880	ENST00000253233	ENSG00000130921.7	C12orf65	SG	TOT	OK	5.92233	5.34947	0.14677	-0.170948	0.76825	0.873861	no	1554	0	0.760883	0.543832	4.18581	0.129923
881	ENST00000253247	ENSG00000130935.9	NOL11	SG	TOT	OK	12.8355	15.9783	-0.315975	0.894787	0.1177	0.400586	no	2844	2	0.150122	1.17865	12.5026	0.0942725
882	ENST00000253251	ENSG00000130939.18	UBE4B	SG	TOT	OK	27.1323	12.1745	1.15614	-4.4558	5e-05	0.000542289	yes	4772	3	0.187158	2.49149	9.52621	0.26154
883	ENST00000253270	ENSG00000130958.12	SLC35D2	SG	TOT	OK	3.56818	6.94489	-0.960763	3.24791	5e-05	0.000542289	yes	1623	1	0.313269	0.327657	5.43419	0.0602954
884	ENST00000253329	ENSG00000131013.3	PPIL4	SG	TOT	OK	17.4331	10.1198	0.784642	-3.53125	5e-05	0.000542289	yes	2475	0	0.213409	1.60084	7.91847	0.202165
885	ENST00000253407	ENSG00000131094.3	C1QL1	SG	TOT	OK	27.6227	47.8232	-0.791857	3.68243	5e-05	0.000542289	yes	1527	0	0.371046	2.53652	37.4203	0.0677845
886	ENST00000253413	ENSG00000131100.12	ATP6V1E1	SG	TOT	OK	6.267	20.2815	-1.69432	4.11345	5e-05	0.000542289	yes	1333	1	0.142951	0.575482	15.8697	0.0362629
887	ENST00000253452	ENSG00000131143.8	COX4I1	SG	TOT	OK	57.2003	265.543	-2.21485	7.98627	5e-05	0.000542289	yes	763	0	0.0884407	5.25255	207.78	0.0252794
888	ENST00000253457	ENSG00000131148.8	EMC8	SG	TOT	OK	8.02028	15.0738	-0.91032	1.81284	0.00175	0.0140036	yes	1966	0	0.0646887	0.736481	11.7948	0.062441
889	ENST00000253462	ENSG00000131153.8	GINS2	SG	TOT	OK	13.0345	19.9315	-0.61271	1.28075	0.0351	0.177915	no	2628	1	0.255372	1.19692	15.5959	0.0767463
890	ENST00000253496	ENSG00000131187.9	F12	SG	TOT	OK	0.42673	1.84755	-2.11422	1.13391	0.21695	0.495656	no	2036	0	0.0743383	0.0391855	1.44566	0.0271057
891	ENST00000253506	ENSG00000131196.17	NFATC1	SG	TOT	OK	4.973	2.48859	0.998784	-2.54211	5e-05	0.000542289	yes	4642	2	0.541545	0.456657	1.94725	0.234514
892	ENST00000253669	ENSG00000131351.14	HAUS8	SG	TOT	OK	7.05737	5.8367	0.273978	-0.801469	0.1633	0.446855	no	1407	0	0.295947	0.64806	4.56706	0.141899
893	ENST00000253693	ENSG00000131375.9	CAPN7	SG	TOT	OK	10.6744	4.87808	1.12977	-4.71007	5e-05	0.000542289	yes	4348	0	0.258517	0.980202	3.81696	0.256801
894	ENST00000253699	ENSG00000131381.12	RBSN	SG	TOT	OK	11.7821	5.7885	1.02533	-4.21178	5e-05	0.000542289	yes	6678	5		1.08192	4.52934	0.238869
895	ENST00000253727	ENSG00000131408.13	NR1H2	SG	TOT	OK	19.276	24.3389	-0.336457	0.914191	0.1136	0.396833	no	2416	1	0.099437	1.77006	19.0445	0.0929435
896	ENST00000253754	ENSG00000131435.12	PDLIM4	SG	TOT	OK	17.9196	29.2419	-0.706499	1.52447	0.012	0.0742173	no	2257	0	0.077059	1.64551	22.881	0.071916
897	ENST00000253778	ENSG00000131459.12	GFPT2	SG	TOT	OK	8.51598	8.14219	0.0647557	-0.257673	0.65375	0.80698	no	3034	2	0.28989	0.782	6.37104	0.122743
898	ENST00000253788	ENSG00000131469.14	RPL27	SG	TOT	OK	66.8617	730.143	-3.44893	14.686	5e-05	0.000542289	yes	505	0	0.0400305	6.13973	571.317	0.0107466
899	ENST00000253794	ENSG00000131475.6	VPS25	SG	TOT	OK	24.3201	54.667	-1.16852	5.31311	5e-05	0.000542289	yes	1088	0	0.13365	2.23325	42.7754	0.0522087
900	ENST00000253796	ENSG00000131477.10	RAMP2	SG	TOT	OK	0.762406	2.50192	-1.71441	2.11186	0.0039	0.0283005	yes	752	0	0.0805826	0.0700097	1.95768	0.0357615
901	ENST00000253799	ENSG00000131480.8	AOC2	SG	TOT	OK	1.92075	1.40867	0.447335	-0.933879	0.1056	0.38633	no	2677	1	0.660518	0.176377	1.10225	0.160016
902	ENST00000253814	ENSG00000131507.10	NDFIP1	SG	TOT	OK	5.45829	9.46586	-0.794286	3.51326	5e-05	0.000542289	yes	3574	1	0.0459195	0.50122	7.40678	0.0676705
903	ENST00000253815	ENSG00000131508.15	UBE2D2	SG	TOT	OK	15.9052	19.4641	-0.291313	0.376588	0.514	0.7178	no	444	1	0.116792	1.46053	15.2301	0.0958976
904	ENST00000253861	ENSG00000131558.14	EXOC4	SG	TOT	OK	12.0694	9.46412	0.350813	-1.26698	0.0258	0.13855	no	4182	2	0.144539	1.1083	7.40541	0.149661
905	ENST00000253928	ENSG00000059122.16	FLYWCH1	SG	TOT	OK	3.08888	3.92555	-0.345808	1.07775	0.0638	0.278758	no	5043	2	0.530941	0.283644	3.07164	0.0923429
906	ENST00000254029	ENSG00000131725.13	WDR44	SG	TOT	OK	4.40165	1.93447	1.1861	-3.36818	5e-05	0.000542289	yes	4114	1	0.288201	0.404192	1.51367	0.267028
907	ENST00000254101	ENSG00000131791.7	PRKAB2	SG	TOT	OK	8.86007	8.11334	0.127022	-0.590151	0.30625	0.56304	no	5343	3		0.813597	6.34847	0.128156
908	ENST00000254190	ENSG00000131873.6	CHSY1	SG	TOT	OK	40.1724	13.8929	1.53185	-6.85276	5e-05	0.000542289	yes	4662	1	0.754409	3.68893	10.8708	0.339342
909	ENST00000254250	ENSG00000131931.8	THAP1	SG	TOT	OK	4.31749	4.35536	-0.0125986	0.0441265	0.9387	0.96035	no	2161	0	0.33377	0.396464	3.40795	0.116335
910	ENST00000254260	ENSG00000131941.7	RHPN2	SG	TOT	OK	8.21728	6.98097	0.235234	-0.879463	0.12395	0.405209	no	3501	3	0.179884	0.754571	5.46242	0.138139
911	ENST00000254301	ENSG00000131981.15	LGALS3	SG	TOT	OK	3.67875	9.21442	-1.32468	2.61902	5e-05	0.000542289	yes	958	0	0.0551325	0.33781	7.21003	0.0468528
912	ENST00000254321	ENSG00000196757.7	ZNF700	SG	TOT	OK	4.34588	2.98735	0.540781	-1.52149	0.00955	0.0612599	no	2843	0	0.835018	0.399071	2.33752	0.170724
913	ENST00000254322	ENSG00000132002.7	DNAJB1	SG	TOT	OK	100.137	152.76	-0.609298	2.3857	0.00015	0.0015171	yes	2242	1	0.655598	9.19532	119.531	0.0769286
914	ENST00000254325	ENSG00000132005.8	RFX1	SG	TOT	OK	3.17704	1.8165	0.806523	-3.08427	5e-05	0.000542289	yes	4375	2	0.122521	0.291739	1.42136	0.205253
915	ENST00000254337	ENSG00000132017.10	DCAF15	SG	TOT	OK	9.69646	15.4973	-0.676485	2.77957	5e-05	0.000542289	yes	2278	2	0.229816	0.8904	12.1262	0.0734277
916	ENST00000254351	ENSG00000115884.10	SDC1	SG	TOT	OK	37.7455	34.9374	0.111531	-0.46035	0.4196	0.651943	no	3165	3	0.657232	3.46607	27.3376	0.126788
917	ENST00000254436	ENSG00000132109.9	TRIM21	SG	TOT	OK	11.8223	9.91438	0.253913	-1.10575	0.0531	0.243703	no	1935	1	0.868935	1.08561	7.75773	0.139939
918	ENST00000254480	ENSG00000173473.10	SMARCC1	SG	TOT	OK	36.4081	19.0561	0.934006	-3.14722	5e-05	0.000542289	yes	6354	3	0.205605	3.34326	14.9109	0.224216
919	ENST00000254508	ENSG00000132182.11	NUP210	SG	TOT	OK	9.76431	4.31492	1.17818	-5.13168	5e-05	0.000542289	yes	7206	4	0.36058	0.896631	3.37631	0.265566
920	ENST00000254521	ENSG00000132196.14	HSD17B7	SG	TOT	OK	2.18696	4.52099	-1.04771	2.34862	5e-05	0.000542289	yes	1190	1	0.143976	0.200823	3.53755	0.0567689
921	ENST00000254528	ENSG00000132205.10	EMILIN2	SG	TOT	OK	2.74197	1.51088	0.859822	-2.29967	0.0001	0.00104232	yes	5944	0	0.798327	0.251788	1.18222	0.212978
922	ENST00000254624	ENSG00000132294.14	EFR3A	SG	TOT	OK	46.6265	19.4673	1.2601	-4.72223	5e-05	0.000542289	yes	5433	0	0.0532157	4.28159	15.2326	0.28108
923	ENST00000254630	ENSG00000132300.18	PTCD3	SG	TOT	OK	5.36811	6.55323	-0.287791	1.00894	0.0804	0.32866	no	6681	3	0.258429	0.492939	5.12772	0.0961322
924	ENST00000254654	ENSG00000132323.8	ILKAP	SG	TOT	OK	4.79804	11.982	-1.32036	4.48411	5e-05	0.000542289	yes	1455	0	0.105351	0.440591	9.37559	0.0469935
925	ENST00000254657	ENSG00000132326.11	PER2	SG	TOT	OK	13.2873	4.17272	1.67099	-6.8535	5e-05	0.000542289	yes	6380	2	0.359394	1.22014	3.26504	0.373698
926	ENST00000254663	ENSG00000132330.16	SCLY	SG	TOT	OK	4.07783	4.15312	-0.0263923	0.0584879	0.91825	0.950459	no	2450	1	0.287409	0.374456	3.2497	0.115228
927	ENST00000254667	ENSG00000132334.16	PTPRE	SG	TOT	OK	2.61584	1.72721	0.598827	-1.10183	0.061	0.269795	no	5289	0	0.228789	0.240206	1.35149	0.177733
928	ENST00000254719	ENSG00000132383.11	RPA1	SG	TOT	OK	13.626	9.37294	0.539794	-1.95056	0.0006	0.00539248	yes	4847	2	0.225861	1.25124	7.33407	0.170606
929	ENST00000254722	ENSG00000132386.10	SERPINF1	SG	TOT	OK	2.41656	3.51972	-0.542509	1.55055	0.0073	0.0485833	yes	1438	2	0.189749	0.221906	2.75408	0.0805735
930	ENST00000254759	ENSG00000132423.11	COQ3	SG	TOT	OK	2.09676	5.2658	-1.32849	4.00168	5e-05	0.000542289	yes	1325	0	0.184265	0.19254	4.12034	0.0467291
931	ENST00000254803	ENSG00000132467.3	UTP3	SG	TOT	OK	23.2158	26.1066	-0.169307	0.794374	0.16185	0.445446	no	2020	1	0.846684	2.13185	20.4277	0.104361
932	ENST00000254806	ENSG00000132471.11	WBP2	SG	TOT	OK	17.2615	23.2942	-0.432415	1.87303	0.00125	0.0103961	yes	1859	0	0.18398	1.58508	18.2271	0.0869628
933	ENST00000254816	ENSG00000132481.6	TRIM47	SG	TOT	OK	25.3003	18.6817	0.437523	-1.84209	0.001	0.00852377	yes	2269	0	0.509558	2.32326	14.6179	0.158932
934	ENST00000254846	ENSG00000132510.10	KDM6B	SG	TOT	OK	4.31361	1.99619	1.11165	-3.50678	5e-05	0.000542289	yes	6713	3	0.536563	0.396107	1.56196	0.253596
935	ENST00000254878	ENSG00000132541.10	RIDA	SG	TOT	OK	1.14626	5.23405	-2.191	4.69982	5e-05	0.000542289	yes	987	1		0.105258	4.0955	0.0257009
936	ENST00000254908	ENSG00000132570.14	PCBD2	SG	TOT	OK	1.06703	3.6545	-1.77607	2.95827	0.0001	0.00104232	yes	2365	0	0.1595	0.0979826	2.85955	0.0342651
937	ENST00000254928	ENSG00000132591.11	ERAL1	SG	TOT	OK	13.6749	18.9758	-0.472634	1.29077	0.02505	0.135484	no	1841	2	0.214863	1.25573	14.848	0.0845721
938	ENST00000254940	ENSG00000132603.14	NIP7	SG	TOT	OK	16.1976	24.1582	-0.57673	0.915006	0.1117	0.394755	no	2055	1	0.465195	1.48738	18.9031	0.0786845
939	ENST00000254942	ENSG00000132604.10	TERF2	SG	TOT	OK	8.03569	5.04403	0.671846	-0.667627	0.2509	0.51705	no	2996	3	0.674205	0.737896	3.94682	0.18696
940	ENST00000254950	ENSG00000132612.15	VPS4A	SG	TOT	OK	14.3258	11.9328	0.263688	-0.452738	0.4292	0.659085	no	4106	2	0.189229	1.3155	9.33709	0.14089
941	ENST00000254958	ENSG00000101384.12	JAG1	SG	TOT	OK	14.947	8.34429	0.840998	-3.25138	5e-05	0.000542289	yes	5940	1	0.409963	1.37254	6.52918	0.210217
942	ENST00000254977	ENSG00000132640.14	BTBD3	SG	TOT	OK	11.8382	9.45076	0.324942	-1.10303	0.0559	0.253228	no	4686	5	0.589716	1.08707	7.39496	0.147002
943	ENST00000254998	ENSG00000132661.3	NXT1	SG	TOT	OK	11.3088	34.5118	-1.60964	6.88654	5e-05	0.000542289	yes	1062	1	0.641245	1.03846	27.0045	0.0384549
944	ENST00000255078	ENSG00000132740.8	IGHMBP2	SG	TOT	OK	6.10682	3.48803	0.808009	-3.2115	5e-05	0.000542289	yes	3914	4	0.57106	0.560773	2.72929	0.205465
945	ENST00000255108	ENSG00000132768.13	DPH2	SG	TOT	OK	16.6613	25.2366	-0.599022	1.91293	0.00105	0.00890305	yes	2466	2	0.285423	1.52996	19.7469	0.0774785
946	ENST00000255174	ENSG00000132823.10	OSER1	SG	TOT	OK	18.0685	33.5636	-0.893426	4.09624	5e-05	0.000542289	yes	2109	0	0.534878	1.65918	26.2626	0.0631766
947	ENST00000255175	ENSG00000132824.13	SERINC3	SG	TOT	OK	12.5988	22.1897	-0.816604	2.09996	0.00105	0.00890305	yes	1726	2	0.155149	1.15691	17.3628	0.0666317
948	ENST00000255304	ENSG00000132952.11	USPL1	SG	TOT	OK	5.77344	3.63201	0.668661	-2.52111	5e-05	0.000542289	yes	4894	0	0.784938	0.53016	2.84195	0.186548
949	ENST00000255305	ENSG00000132953.16	XPO4	SG	TOT	OK	11.0003	4.76143	1.20808	-5.68954	5e-05	0.000542289	yes	9921	0	0.1047	1.01013	3.72569	0.271125
950	ENST00000255389	ENSG00000133027.17	PEMT	SG	TOT	OK	11.4178	41.9121	-1.87608	7.26177	5e-05	0.000542289	yes	1021	1	0.0503303	1.04847	32.7951	0.0319702
951	ENST00000255559	ENSG00000133195.11	SLC39A11	SG	TOT	OK	4.25016	6.17229	-0.538288	1.05617	0.0735	0.308504	no	2737	0	0.644397	0.390281	4.82965	0.0808094
952	ENST00000255608	ENSG00000133243.8	BTBD2	SG	TOT	OK	7.56265	8.35815	-0.144293	0.604722	0.2892	0.548078	no	2629	2	0.266483	0.694458	6.54002	0.106186
953	ENST00000255613	ENSG00000133247.13	KMT5C	SG	TOT	OK	3.1662	1.94978	0.699436	-1.87487	0.00265	0.0202236	yes	2286	2		0.290744	1.52565	0.190571
954	ENST00000255641	ENSG00000133275.15	CSNK1G2	SG	TOT	OK	20.3176	20.9179	-0.0420104	0.183521	0.74745	0.862387	no	2895	2	0.571465	1.86571	16.3677	0.113988
955	ENST00000255681	ENSG00000133315.10	MACROD1	SG	TOT	OK	1.26328	4.38526	-1.79549	1.23953	0.0575	0.258507	no	1257	1	0.199244	0.116004	3.43135	0.033807
956	ENST00000255764	ENSG00000133398.3	MED10	SG	TOT	OK	7.09399	16.9586	-1.25735	4.98403	5e-05	0.000542289	yes	1101	1	0.383185	0.651422	13.2696	0.0490912
957	ENST00000255784	ENSG00000100147.13	CCDC134	SG	TOT	OK	15.9042	10.045	0.662934	-2.77218	5e-05	0.000542289	yes	7135	0	0.369473	1.46044	7.85994	0.185808
958	ENST00000255882	ENSG00000241973.10	PI4KA	SG	TOT	OK	29.6986	14.1988	1.06463	-4.16367	5e-05	0.000542289	yes	6751	1	0.0916407	2.72714	11.1102	0.245464
959	ENST00000255977	ENSG00000133606.10	MKRN1	SG	TOT	OK	8.07711	6.91205	0.224724	-0.790823	0.17045	0.454424	no	3094	2	0.396	0.7417	5.40849	0.137136
960	ENST00000256015	ENSG00000133639.4	BTG1	SG	TOT	OK	2.81511	2.34257	0.265097	-1.04625	0.06945	0.296351	no	4629	1	0.497483	0.258504	1.833	0.141028
961	ENST00000256079	ENSG00000133704.9	IPO8	SG	TOT	OK	20.7951	8.77162	1.24533	-5.03757	5e-05	0.000542289	yes	5208	4	0.325252	1.90956	6.86355	0.278217
962	ENST00000256108	ENSG00000133731.9	IMPA1	SG	TOT	OK	11.0149	12.915	-0.229591	0.872045	0.1253	0.406531	no	3369	0	0.0662773	1.01147	10.1056	0.10009
963	ENST00000256190	ENSG00000133812.15	SBF2	SG	TOT	OK	19.5588	5.61829	1.79961	-7.36993	5e-05	0.000542289	yes	7450	2	0.381205	1.79603	4.39616	0.408546
964	ENST00000256196	ENSG00000133818.13	RRAS2	SG	TOT	OK	16.507	28.7585	-0.800912	2.99034	5e-05	0.000542289	yes	2343	2		1.51579	22.5027	0.0673604
965	ENST00000256255	ENSG00000133872.13	SARAF	SG	TOT	OK	40.253	38.5132	0.0637416	-0.264013	0.6444	0.80147	no	2020	1		3.69633	30.1355	0.122657
966	ENST00000256257	ENSG00000133874.1	RNF122	SG	TOT	OK	2.01469	1.78421	0.175276	-0.551285	0.33775	0.588356	no	1872	0	0.362658	0.185004	1.3961	0.132515
967	ENST00000256319	ENSG00000133935.6	ERG28	SG	TOT	OK	4.46817	10.3797	-1.21601	2.3419	0.00065	0.00578949	yes	2320	0		0.4103	8.12183	0.0505182
968	ENST00000256366	ENSG00000213463.4	SYNJ2BP	SG	TOT	OK	12.753	6.24452	1.03018	-3.46276	5e-05	0.000542289	yes	7057	4	0.348745	1.17107	4.88617	0.239671
969	ENST00000256383	ENSG00000134001.12	EIF2S1	SG	TOT	OK	37.09	38.9818	-0.0717689	0.168889	0.76785	0.873678	no	4154	2	0.161815	3.40588	30.5022	0.11166
970	ENST00000256433	ENSG00000134049.5	IER3IP1	SG	TOT	OK	2.24762	7.05877	-1.65102	4.46944	5e-05	0.000542289	yes	3679	0	0.106585	0.206393	5.52329	0.0373677
971	ENST00000256433	ENSG00000134049.5	IER3IP1	SG	TOT	OK	2.24762	7.05877	-1.65102	4.46944	5e-05	0.000542289	yes	3679	0	0.106585	0.206393	5.52329	0.0373677
972	ENST00000256460	ENSG00000134072.10	CAMK1	SG	TOT	OK	5.4294	9.87707	-0.863291	0.811747	0.16485	0.448556	no	1453	0	0.109721	0.498567	7.72854	0.0645099
973	ENST00000256495	ENSG00000134107.4	BHLHE40	SG	TOT	OK	108.053	44.4385	1.28186	-5.95215	5e-05	0.000542289	yes	3152	2	0.783246	9.92222	34.7719	0.285352
974	ENST00000256497	ENSG00000134109.10	EDEM1	SG	TOT	OK	29.8198	12.6402	1.23825	-4.519	5e-05	0.000542289	yes	6113	3	0.0639347	2.73827	9.89061	0.276856
975	ENST00000256544	ENSG00000134152.10	KATNBL1	SG	TOT	OK	1.20547	1.84528	-0.614245	1.59574	0.0077	0.0508899	no	2740	1	0.467256	0.110695	1.44388	0.076665
976	ENST00000256545	ENSG00000134153.9	EMC7	SG	TOT	OK	6.27054	13.4941	-1.10567	4.03748	5e-05	0.000542289	yes	1069	0	0.0887933	0.575807	10.5588	0.0545336
977	ENST00000256637	ENSG00000134243.11	SORT1	SG	TOT	OK	6.29282	4.94147	0.348767	-1.43122	0.0129	0.0788927	no	6990	0	0.120521	0.577853	3.86656	0.149449
978	ENST00000256646	ENSG00000134250.19	NOTCH2	SG	TOT	OK	148.196	36.2685	2.03072	-8.70031	5e-05	0.000542289	yes	11425	8	0.492513	13.6084	28.3791	0.479523
979	ENST00000256658	ENSG00000134262.12	AP4B1	SG	TOT	OK	2.85616	4.85151	-0.764357	0.848428	0.141	0.424146	no	2742	1	0.411319	0.262274	3.79617	0.0690889
980	ENST00000256682	ENSG00000134287.9	ARF3	SG	TOT	OK	47.9189	40.0096	0.26025	-1.04072	0.06905	0.295206	no	4041	3	0.096382	4.40027	31.3064	0.140555
981	ENST00000256689	ENSG00000134294.13	SLC38A2	SG	TOT	OK	50.3407	40.6282	0.309243	-1.16827	0.04395	0.211448	no	4795	4	0.193846	4.62265	31.7905	0.14541
982	ENST00000256720	ENSG00000134324.11	LPIN1	SG	TOT	OK	22.5682	10.088	1.16164	-4.51887	5e-05	0.000542289	yes	5384	5	0.199793	2.07238	7.89358	0.26254
983	ENST00000256733	ENSG00000134339.8	SAA2	SG	TOT	OK	0.639453	3.30842	-2.37123	3.08759	0.0003	0.00287097	yes	576	0	0.65066	0.0587193	2.58875	0.0226825
984	ENST00000256759	ENSG00000134363.11	FST	SG	TOT	OK	14.3816	9.75291	0.560322	-2.02429	0.00065	0.00578949	yes	2299	0	0.0337823	1.32062	7.63138	0.173052
985	ENST00000256854	ENSG00000134440.11	NARS	SG	TOT	OK	25.7059	26.5885	-0.0486983	0.184175	0.74835	0.862839	no	2762	0	0.145599	2.36051	20.8048	0.11346
986	ENST00000256897	ENSG00000134480.14	CCNH	SG	TOT	OK	9.74556	19.1257	-0.972693	1.66401	0.00945	0.0607192	no	1280	0	0.0650863	0.894909	14.9653	0.0597988
987	ENST00000256951	ENSG00000134531.9	EMP1	SG	TOT	OK	31.4901	30.111	0.0646102	-0.272443	0.63365	0.795066	no	5913	2	0.122508	2.89165	23.561	0.12273
988	ENST00000256996	ENSG00000134574.11	DDB2	SG	TOT	OK	8.92517	15.5859	-0.804292	2.73883	5e-05	0.000542289	yes	1815	2	0.27752	0.819575	12.1955	0.0672028
989	ENST00000256997	ENSG00000134575.9	ACP2	SG	TOT	OK	10.9158	7.9179	0.463228	-1.57199	0.0055	0.0381251	yes	2200	2	0.659826	1.00237	6.19554	0.161789
990	ENST00000257013	ENSG00000134590.13	RTL8C	SG	TOT	OK	13.093	20.4804	-0.645447	2.7595	5e-05	0.000542289	yes	1192	1		1.2023	16.0254	0.0750246
991	ENST00000257181	ENSG00000134748.12	PRPF38A	SG	TOT	OK	4.66697	6.25398	-0.422289	0.878955	0.12425	0.405484	no	5233	2	0.397022	0.428556	4.89357	0.0875753
992	ENST00000257190	ENSG00000134758.13	RNF138	SG	TOT	OK	4.65808	4.85193	-0.0588233	0.0880074	0.87715	0.929099	no	2071	2	0.0277547	0.427739	3.7965	0.112667
993	ENST00000257209	ENSG00000134775.15	FHOD3	SG	TOT	OK	4.06959	1.0867	1.90493	-2.75855	0.00025	0.00243196	yes	4967	0	0.630125	0.3737	0.850313	0.439485
994	ENST00000257215	ENSG00000134780.9	DAGLA	SG	TOT	OK	15.2302	6.59791	1.20686	-1.53659	0.0113	0.0704771	no	5799	4	0.596556	1.39855	5.16268	0.270896
995	ENST00000257245	ENSG00000134809.8	TIMM10	SG	TOT	OK	18.8095	87.4701	-2.21733	8.73268	5e-05	0.000542289	yes	668	0	0.132908	1.72723	68.443	0.025236
996	ENST00000257287	ENSG00000174799.10	CEP135	SG	TOT	OK	17.9981	7.08111	1.3458	-5.98545	5e-05	0.000542289	yes	5596	0	0.380016	1.65272	5.54077	0.298283
997	ENST00000257290	ENSG00000134853.11	PDGFRA	SG	TOT	OK	4.27342	1.95676	1.12692	-1.38573	0.0228	0.12577	no	6378	1	0.494986	0.392417	1.53111	0.256296
998	ENST00000257347	ENSG00000134905.16	CARS2	SG	TOT	OK	6.03177	8.7635	-0.538925	1.4854	0.01095	0.0686203	no	1838	2	0.131949	0.553882	6.8572	0.0807737
999	ENST00000257435	ENSG00000134986.13	NREP	SG	TOT	OK	4.03897	3.56302	0.180885	-0.24309	0.67575	0.820149	no	1942	2	0.195303	0.370888	2.78797	0.133032
1000	ENST00000257468	ENSG00000135018.13	UBQLN1	SG	TOT	OK	37.4973	30.758	0.285827	-0.911817	0.11005	0.392534	no	2299	1	0.0660042	3.44328	24.0673	0.143069
1001	ENST00000257497	ENSG00000135046.13	ANXA1	SG	TOT	OK	49.0434	161.627	-1.72054	7.98336	5e-05	0.000542289	yes	1401	0	0.0992518	4.50353	126.469	0.0356098
1002	ENST00000257527	ENSG00000135074.15	ADAM19	SG	TOT	OK	86.9849	39.7792	1.12875	-4.74746	5e-05	0.000542289	yes	6481	0	0.129358	7.98759	31.1261	0.25662
1003	ENST00000257536	ENSG00000135083.15	CCNJL	SG	TOT	OK	16.2571	9.53397	0.769925	-3.1388	5e-05	0.000542289	yes	5709	1	0.807359	1.49285	7.46007	0.200112
1004	ENST00000257575	ENSG00000135119.14	RNFT2	SG	TOT	OK	5.47089	5.39564	0.0199821	-0.0665367	0.90665	0.944241	no	5727	1	0.483183	0.502377	4.22194	0.118992
1005	ENST00000257600	ENSG00000135144.7	DTX1	SG	TOT	OK	1.60973	1.36676	0.236055	-0.636251	0.26135	0.525232	no	3455	3	0.535408	0.147817	1.06945	0.138218
1006	ENST00000257663	ENSG00000135211.5	TMEM60	SG	TOT	OK	4.97552	12.1141	-1.28377	4.66764	5e-05	0.000542289	yes	877	0	0.801065	0.456889	9.47895	0.0482004
1007	ENST00000257694	ENSG00000135241.16	PNPLA8	SG	TOT	OK	1.98412	3.20576	-0.692164	1.00253	0.0903	0.355546	no	4569	1	0.477784	0.182197	2.50842	0.072634
1008	ENST00000257696	ENSG00000135245.9	HILPDA	SG	TOT	OK	2.68921	5.99158	-1.15575	1.83127	0.0061	0.0417146	yes	1364	1	0.738013	0.246943	4.68825	0.0526728
1009	ENST00000257700	ENSG00000135249.7	RINT1	SG	TOT	OK	5.05145	5.977	-0.242725	0.759887	0.18745	0.470004	no	2860	1	0.0792644	0.463861	4.67684	0.0991827
1010	ENST00000257787	ENSG00000135334.8	AKIRIN2	SG	TOT	OK	6.02055	5.89596	0.030167	-0.116404	0.8387	0.910303	no	1898	1	0.1781	0.552851	4.61343	0.119835
1011	ENST00000257829	ENSG00000135372.8	NAT10	SG	TOT	OK	36.0259	24.3869	0.562929	-2.31788	0.00015	0.0015171	yes	3973	2	0.40449	3.30816	19.0821	0.173365
1012	ENST00000257848	ENSG00000037897.16	METTL1	SG	TOT	OK	3.46184	5.65861	-0.708909	0.950444	0.1041	0.383891	no	1096	1	0.609294	0.317892	4.42771	0.071796
1013	ENST00000257857	ENSG00000135404.11	CD63	SG	TOT	OK	6.8413	121.91	-4.1554	6.5507	5e-05	0.000542289	yes	1023	1	0.156055	0.628219	95.3912	0.00658571
1014	ENST00000257879	ENSG00000135424.16	ITGA7	SG	TOT	OK	3.72969	3.1899	0.225542	-0.459955	0.41615	0.649149	no	4126	2	0.326434	0.342488	2.49601	0.137214
1015	ENST00000257904	ENSG00000135446.16	CDK4	SG	TOT	OK	29.8171	71.5043	-1.26189	4.39273	5e-05	0.000542289	yes	1865	0	0.0844161	2.73803	55.9502	0.0489369
1016	ENST00000257915	ENSG00000135457.9	TFCP2	SG	TOT	OK	10.3342	4.23345	1.28752	-4.19599	5e-05	0.000542289	yes	3807	1	0.406442	0.948962	3.31256	0.286474
1017	ENST00000257934	ENSG00000135476.11	ESPL1	SG	TOT	OK	14.1945	6.81222	1.05914	-3.19896	5e-05	0.000542289	yes	6618	2	0.316443	1.30344	5.33038	0.244531
1018	ENST00000257940	ENSG00000135482.6	ZC3H10	SG	TOT	OK	1.88125	1.36658	0.461125	-0.413424	0.46525	0.684795	no	7121	0	0.854466	0.17275	1.06931	0.161553
1019	ENST00000257963	ENSG00000135503.12	ACVR1B	SG	TOT	OK	10.2981	3.9436	1.38479	-5.50444	5e-05	0.000542289	yes	4531	3	0.469611	0.945647	3.08576	0.306455
1020	ENST00000257981	ENSG00000135519.7	KCNH3	SG	TOT	OK	10.6197	12.4866	-0.233647	0.665084	0.25265	0.518112	no	4023	2	0.563513	0.975179	9.77042	0.0998093
1021	ENST00000258052	ENSG00000135587.8	SMPD2	SG	TOT	OK	2.39137	4.93966	-1.04658	3.53834	5e-05	0.000542289	yes	1684	1	0.0601165	0.219593	3.86515	0.0568137
1022	ENST00000258062	ENSG00000135597.18	REPS1	SG	TOT	OK	7.56076	11.7129	-0.631495	1.66885	0.00635	0.0431611	yes	3161	1	0.0557808	0.694285	9.16502	0.0757537
1023	ENST00000258083	ENSG00000135617.3	PRADC1	SG	TOT	OK	2.81184	9.59112	-1.77019	5.89872	5e-05	0.000542289	yes	1090	1	0.381962	0.258204	7.50479	0.0344052
1024	ENST00000258091	ENSG00000135624.15	CCT7	SG	TOT	OK	203.86	276.748	-0.440995	1.90574	0.00095	0.00813748	yes	1847	0	0.121674	18.7199	216.548	0.0864471
1025	ENST00000258105	ENSG00000204822.6	MRPL53	SG	TOT	OK	6.27854	18.6381	-1.56975	2.87737	5e-05	0.000542289	yes	496	1	0.143284	0.576542	14.5838	0.039533
1026	ENST00000258145	ENSG00000135677.10	GNS	SG	TOT	OK	23.3699	18.4711	0.33938	-1.49929	0.00915	0.0590589	no	5081	1	0.115466	2.146	14.4531	0.14848
1027	ENST00000258169	ENSG00000135698.9	MPHOSPH6	SG	TOT	OK	6.71358	17.62	-1.39206	4.0217	5e-05	0.000542289	yes	1101	0	0.157364	0.61649	13.7872	0.0447148
1028	ENST00000258200	ENSG00000135722.8	FBXL8	SG	TOT	OK	2.31149	1.99606	0.211671	-0.381238	0.5	0.708347	no	1630	1	0.617292	0.212258	1.56186	0.135901
1029	ENST00000258201	ENSG00000135723.13	FHOD1	SG	TOT	OK	20.4036	18.6806	0.127278	-0.576515	0.3134	0.568343	no	3813	0	0.139889	1.87361	14.6171	0.12818
1030	ENST00000258214	ENSG00000135736.5	CCDC102A	SG	TOT	OK	18.5461	9.81291	0.918361	-4.13116	5e-05	0.000542289	yes	2432	0	0.793402	1.70304	7.67833	0.221798
1031	ENST00000258229	ENSG00000135749.18	PCNX2	SG	TOT	OK	4.50696	2.77288	0.700769	-2.2199	0.0003	0.00287097	yes	7530	3		0.413862	2.1697	0.190746
1032	ENST00000258243	ENSG00000135763.9	URB2	SG	TOT	OK	41.7792	14.044	1.57283	-7.53857	5e-05	0.000542289	yes	5601	5	0.689836	3.83647	10.989	0.349118
1033	ENST00000258281	ENSG00000135801.9	TAF5L	SG	TOT	OK	28.9713	14.1928	1.02947	-4.34472	5e-05	0.000542289	yes	3112	1	0.73018	2.66036	11.1055	0.239554
1034	ENST00000258301	ENSG00000135823.13	STX6	SG	TOT	OK	14.3908	7.55945	0.928794	-3.92024	5e-05	0.000542289	yes	4810	2	0.58223	1.32147	5.91506	0.223407
1035	ENST00000258341	ENSG00000135862.5	LAMC1	SG	TOT	OK	95.0233	33.4571	1.50597	-6.49608	5e-05	0.000542289	yes	7929	4	0.531598	8.72574	26.1793	0.333307
1036	ENST00000258382	ENSG00000135899.17	SP110	SG	TOT	OK	2.54022	3.14988	-0.310343	0.539797	0.35655	0.603071	no	1952	0	0.443644	0.233262	2.46469	0.0946412
1037	ENST00000258383	ENSG00000135900.3	MRPL44	SG	TOT	OK	8.95395	15.6961	-0.809809	3.50907	5e-05	0.000542289	yes	1689	0	0.518544	0.822218	12.2818	0.0669462
1038	ENST00000258399	ENSG00000135913.10	USP37	SG	TOT	OK	8.83007	5.28809	0.739679	-2.56273	5e-05	0.000542289	yes	8022	1	0.168608	0.810842	4.13779	0.19596
1039	ENST00000258412	ENSG00000135926.14	TMBIM1	SG	TOT	OK	17.021	26.5631	-0.642108	2.23355	0.00015	0.0015171	yes	2292	1	0.0717376	1.56299	20.7849	0.0751985
1040	ENST00000258418	ENSG00000135932.10	CAB39	SG	TOT	OK	12.5561	8.44929	0.571485	-2.2017	0.0002	0.0019799	yes	3829	3	0.180131	1.15299	6.61134	0.174396
1041	ENST00000258424	ENSG00000135940.6	COX5B	SG	TOT	OK	23.0361	145.761	-2.66164	11.6606	5e-05	0.000542289	yes	690	0	0.0705805	2.11534	114.054	0.0185469
1042	ENST00000258428	ENSG00000135945.9	REV1	SG	TOT	OK	5.92285	4.86441	0.284028	-0.38657	0.49055	0.701864	no	4731	3	0.478928	0.54388	3.80627	0.142891
1043	ENST00000258449	ENSG00000135966.12	TGFBRAP1	SG	TOT	OK	33.4308	17.6252	0.923538	-2.70714	5e-05	0.000542289	yes	2827	1	0.570657	3.06986	13.7912	0.222595
1044	ENST00000258455	ENSG00000135972.8	MRPS9	SG	TOT	OK	27.2566	36.3084	-0.413699	1.92964	0.00095	0.00813748	yes	1414	1	0.276764	2.5029	28.4103	0.0880983
1045	ENST00000258456	ENSG00000135973.2	GPR45	SG	TOT	OK	5.77164	3.23621	0.834675	-2.88084	5e-05	0.000542289	yes	1725	0	0.632753	0.529994	2.53225	0.209298
1046	ENST00000258484	ENSG00000135999.11	EPC2	SG	TOT	OK	34.527	11.4406	1.59356	-7.36466	5e-05	0.000542289	yes	3883	1	0.624569	3.17052	8.95196	0.354171
1047	ENST00000258494	ENSG00000136010.13	ALDH1L2	SG	TOT	OK	2.46995	1.00305	1.30009	-3.36444	5e-05	0.000542289	yes	7428	0	0.229643	0.226809	0.784859	0.288981
1048	ENST00000258530	ENSG00000136044.11	APPL2	SG	TOT	OK	6.54548	5.69844	0.199933	-0.467456	0.401	0.637643	no	3171	1	0.201298	0.601054	4.45887	0.1348
1049	ENST00000258534	ENSG00000136048.13	DRAM1	SG	TOT	OK	4.49395	3.45464	0.379447	-1.5453	0.0071	0.0474703	yes	3279	3	0.425656	0.412668	2.70316	0.152661
1050	ENST00000258607	ENSG00000136108.14	CKAP2	SG	TOT	OK	12.24	12.0118	0.0271527	-0.0694822	0.90115	0.941162	no	3614	2	0.529919	1.12397	9.3989	0.119585
1051	ENST00000258662	ENSG00000136159.3	NUDT15	SG	TOT	OK	7.85114	11.319	-0.527773	1.79541	0.0018	0.0143591	yes	1938	2	0.148761	0.720949	8.85681	0.0814006
1052	ENST00000258733	ENSG00000136235.16	GPNMB	SG	TOT	OK	3.45147	3.70839	-0.10358	0.321209	0.57595	0.758978	no	2650	0	0.264275	0.316939	2.90171	0.109225
1053	ENST00000258739	ENSG00000136240.9	KDELR2	SG	TOT	OK	39.9411	111.489	-1.48096	5.24865	5e-05	0.000542289	yes	2786	2	0.188717	3.66769	87.2371	0.0420427
1054	ENST00000258742	ENSG00000136243.16	NUPL2	SG	TOT	OK	3.4761	4.17161	-0.263134	0.690293	0.22745	0.503114	no	1571	0	0.499796	0.319201	3.26417	0.0977893
1055	ENST00000258761	ENSG00000136261.14	BZW2	SG	TOT	OK	24.8494	41.1913	-0.729127	2.01941	0.0007	0.00619438	yes	1804	1	0.0463847	2.28185	32.2311	0.0707968
1056	ENST00000258770	ENSG00000136270.13	TBRG4	SG	TOT	OK	28.2182	43.7517	-0.632709	2.3776	5e-05	0.000542289	yes	2226	2	0.254231	2.5912	34.2345	0.0756898
1057	ENST00000258781	ENSG00000136280.16	CCM2	SG	TOT	OK	15.4289	10.9942	0.488885	-1.42298	0.01835	0.105333	no	1864	4	0.578625	1.4168	8.60266	0.164693
1058	ENST00000258796	ENSG00000136295.14	TTYH3	SG	TOT	OK	96.7887	63.0998	0.617203	-2.74055	5e-05	0.000542289	yes	4805	3	0.491541	8.88785	49.3739	0.180011
1059	ENST00000258874	ENSG00000136371.10	MTHFS	SG	TOT	OK	4.20675	13.0434	-1.63254	3.82879	5e-05	0.000542289	yes	2301	0	0.212818	0.386295	10.2061	0.0378494
1060	ENST00000258884	ENSG00000136379.11	ABHD17C	SG	TOT	OK	5.83834	2.54328	1.19887	-3.01521	5e-05	0.000542289	yes	2361	1	0.437322	0.536119	1.99005	0.2694
1061	ENST00000258930	ENSG00000136425.13	CIB2	SG	TOT	OK	1.85529	5.01598	-1.43488	1.38832	0.045	0.215308	no	1499	0	0.0931701	0.170366	3.92487	0.0434069
1062	ENST00000258955	ENSG00000136444.9	RSAD1	SG	TOT	OK	12.8861	14.4633	-0.16658	0.74387	0.19405	0.476773	no	2467	3	0.808452	1.1833	11.3171	0.104558
1063	ENST00000258962	ENSG00000136450.12	SRSF1	SG	TOT	OK	57.665	121.437	-1.07444	2.80566	5e-05	0.000542289	yes	5343	1	0.173116	5.29522	95.0211	0.0557268
1064	ENST00000258975	ENSG00000136463.7	TACO1	SG	TOT	OK	14.5579	19.8625	-0.448239	1.97873	0.00055	0.00498368	yes	1446	1	0.681948	1.33681	15.5419	0.0860137
1065	ENST00000259008	ENSG00000136492.8	BRIP1	SG	TOT	OK	14.4431	10.7563	0.425198	-1.80105	0.00205	0.0161168	yes	8182	1	0.474318	1.32627	8.41651	0.15758
1066	ENST00000259037	ENSG00000136521.12	NDUFB5	SG	TOT	OK	4.52238	34.4376	-2.92883	6.19117	5e-05	0.000542289	yes	4199	2	0.0207969	0.415278	26.9465	0.0154112
1067	ENST00000259119	ENSG00000136603.13	SKIL	SG	TOT	OK	48.1284	19.0041	1.34058	-3.75337	5e-05	0.000542289	yes	7155	4	0.543722	4.4195	14.8702	0.297206
1068	ENST00000259154	ENSG00000136636.12	KCTD3	SG	TOT	OK	18.3834	14.4229	0.350048	-1.6505	0.00375	0.0273375	yes	4019	5	0.376444	1.6881	11.2855	0.149581
1069	ENST00000259229	ENSG00000136710.9	CCDC115	SG	TOT	OK	2.48177	4.73476	-0.931921	0.932869	0.11805	0.400784	no	1769	1	0.0936662	0.227894	3.70482	0.0615129
1070	ENST00000259241	ENSG00000136720.6	HS6ST1	SG	TOT	OK	20.3458	6.77012	1.58748	-7.36338	5e-05	0.000542289	yes	4223	1	0.860084	1.8683	5.29743	0.35268
1071	ENST00000259339	ENSG00000136816.15	TOR1B	SG	TOT	OK	17.1021	10.9913	0.637816	-2.80329	5e-05	0.000542289	yes	2738	2	0.7009	1.57044	8.60039	0.182601
1072	ENST00000259392	ENSG00000136867.10	SLC31A2	SG	TOT	OK	0.902702	2.33766	-1.37274	1.23539	0.0555	0.251843	no	1723	0	0.655988	0.0828927	1.82915	0.0453175
1073	ENST00000259400	ENSG00000136874.10	STX17	SG	TOT	OK	4.93295	4.35167	0.180882	-0.667324	0.2443	0.513662	no	6885	1	0.318482	0.45298	3.40506	0.133031
1074	ENST00000259457	ENSG00000136930.12	PSMB7	SG	TOT	OK	34.4765	105.504	-1.61361	7.2347	5e-05	0.000542289	yes	984	0	0.143254	3.16589	82.554	0.0383493
1075	ENST00000259467	ENSG00000136940.13	PDCL	SG	TOT	OK	11.272	8.81547	0.354636	-1.57601	0.0057	0.0393155	yes	3017	0	0.670988	1.03508	6.89786	0.150058
1076	ENST00000259470	ENSG00000136943.10	CTSV	SG	TOT	OK	3.34405	6.48265	-0.954989	3.29549	5e-05	0.000542289	yes	4359	0	0.597457	0.307075	5.0725	0.0605373
1077	ENST00000259477	ENSG00000136950.13	ARPC5L	SG	TOT	OK	10.5462	17.7718	-0.752859	2.70757	5e-05	0.000542289	yes	1325	0	0.67195	0.96843	13.9059	0.0696414
1078	ENST00000259526	ENSG00000136999.4	NOV	SG	TOT	OK	9.60013	6.53409	0.555067	-2.35594	5e-05	0.000542289	yes	2463	0	0.218323	0.881555	5.11275	0.172423
1079	ENST00000259569	ENSG00000137040.9	RANBP6	SG	TOT	OK	9.73391	7.43828	0.38805	-1.77547	0.00145	0.0118372	yes	4600	4	0.810971	0.893839	5.82025	0.153574
1080	ENST00000259632	ENSG00000137100.15	DCTN3	SG	TOT	OK	11.8636	33.8371	-1.51206	5.69764	5e-05	0.000542289	yes	828	1	0.0539556	1.0894	26.4766	0.0411459
1081	ENST00000259667	ENSG00000137133.10	HINT2	SG	TOT	OK	5.05828	20.2362	-2.00022	4.79546	5e-05	0.000542289	yes	649	0	0.236092	0.464489	15.8343	0.0293344
1082	ENST00000259808	ENSG00000137275.13	RIPK1	SG	TOT	OK	6.11266	4.26591	0.518946	-1.26206	0.02805	0.148613	no	4092	4	0.778594	0.561309	3.33796	0.16816
1083	ENST00000259818	ENSG00000137285.9	TUBB2B	SG	TOT	OK	10.612	24.8036	-1.22486	4.4826	5e-05	0.000542289	yes	1922	1	0.277352	0.974472	19.4081	0.0502095
1084	ENST00000259883	ENSG00000137338.5	PGBD1	SG	TOT	OK	8.80893	4.43367	0.990466	-3.49963	5e-05	0.000542289	yes	3100	2	0.72688	0.808901	3.46923	0.233165
1085	ENST00000259963	ENSG00000137414.5	FAM8A1	SG	TOT	OK	1.76517	1.76706	-0.00154444	0.005964	0.99505	0.995666	no	4726	1	0.159349	0.162091	1.38268	0.11723
1086	ENST00000260045	ENSG00000137492.7	THAP12	SG	TOT	OK	72.578	30.4787	1.25173	-5.91605	5e-05	0.000542289	yes	3490	0		6.66465	23.8487	0.279455
1087	ENST00000260102	ENSG00000137547.8	MRPL15	SG	TOT	OK	13.9664	32.1833	-1.20435	4.04564	5e-05	0.000542289	yes	1729	0	0.25301	1.2825	25.1826	0.050928
1088	ENST00000260116	ENSG00000137561.4	TTPA	SG	TOT	OK	0.747142	1.03079	-0.464291	1.26987	0.0266	0.142187	no	2633	0	0.0891165	0.0686081	0.806565	0.0850621
1089	ENST00000260118	ENSG00000137563.11	GGH	SG	TOT	OK	6.9544	29.3022	-2.07501	8.27809	5e-05	0.000542289	yes	1248	1	0.0450881	0.638604	22.9282	0.0278524
1090	ENST00000260129	ENSG00000137574.10	TGS1	SG	TOT	OK	19.5751	12.9032	0.601287	-2.47469	5e-05	0.000542289	yes	4477	1	0.613798	1.79753	10.0964	0.178037
1091	ENST00000260130	ENSG00000137575.11	SDCBP	SG	TOT	OK	5.80814	6.45398	-0.152114	0.209919	0.66825	0.815658	no	2073	1	0.104308	0.533346	5.05006	0.105612
1092	ENST00000260210	ENSG00000137656.11	BUD13	SG	TOT	OK	16.8151	10.6982	0.652389	-2.77442	5e-05	0.000542289	yes	2192	1	0.59275	1.54409	8.37105	0.184456
1093	ENST00000260247	ENSG00000137692.11	DCUN1D5	SG	TOT	OK	13.9968	29.5139	-1.0763	4.47626	5e-05	0.000542289	yes	12675	1	0.119111	1.28529	23.0938	0.0556551
1094	ENST00000260257	ENSG00000255561.6	FDXACB1	SG	TOT	OK	2.01585	1.54858	0.380442	-0.48004	0.3836	0.624758	no	2774	0		0.18511	1.21172	0.152766
1095	ENST00000260270	ENSG00000137714.2	FDX1	SG	TOT	OK	2.23358	4.82319	-1.11063	4.39776	5e-05	0.000542289	yes	3144	0	0.129902	0.205104	3.77401	0.0543463
1096	ENST00000260356	ENSG00000137801.10	THBS1	SG	TOT	HIDATA	0	366.347	0	0	1	1	no	7789	2	0.590402	0	286.656	0
1097	ENST00000260361	ENSG00000137806.8	NDUFAF1	SG	TOT	OK	1.37103	5.17322	-1.9158	4.858	5e-05	0.000542289	yes	1509	2	0.453922	0.125898	4.0479	0.031102
1098	ENST00000260382	ENSG00000137821.11	LRRC49	SG	TOT	OK	2.25888	3.247	-0.523497	0.799995	0.16245	0.446109	no	6176	0	0.068902	0.207427	2.54069	0.081642
1099	ENST00000260383	ENSG00000137822.12	TUBGCP4	SG	TOT	OK	4.31225	5.99191	-0.474574	0.456415	0.3686	0.612944	no	2617	0	0.225715	0.395983	4.68851	0.0844582
1100	ENST00000260386	ENSG00000137825.10	ITPKA	SG	TOT	OK	2.05917	3.28973	-0.675906	1.95369	0.00115	0.00965095	yes	1825	1	0.828378	0.189088	2.57412	0.0734573
1101	ENST00000260402	ENSG00000137841.11	PLCB2	SG	TOT	OK	2.70066	2.0431	0.402548	-0.671041	0.21835	0.496619	no	4627	2	0.461529	0.247994	1.59867	0.155126
1102	ENST00000260403	ENSG00000137842.6	TMEM62	SG	TOT	OK	1.44603	2.83669	-0.972115	1.936	0.0014	0.0114843	yes	2707	0	0.345512	0.132785	2.21963	0.059823
1103	ENST00000260443	ENSG00000137876.9	RSL24D1	SG	TOT	OK	6.10102	26.5003	-2.11889	9.20115	5e-05	0.000542289	yes	1889	1	0.0897184	0.560241	20.7358	0.0270181
1104	ENST00000260453	ENSG00000138587.5	MNS1	SG	TOT	OK	2.7738	2.52687	0.134514	-0.394813	0.49325	0.703802	no	2030	0	0.655535	0.254711	1.97721	0.128824
1105	ENST00000260502	ENSG00000137936.17	BCAR3	SG	TOT	OK	43.6665	22.1072	0.982011	-4.56574	5e-05	0.000542289	yes	3229	1	0.638705	4.00978	17.2983	0.231802
1106	ENST00000260526	ENSG00000137962.12	ARHGAP29	SG	TOT	OK	71.8488	24.3342	1.56198	-6.44174	5e-05	0.000542289	yes	8952	3	0.621214	6.59769	19.0408	0.346502
1107	ENST00000260563	ENSG00000137996.12	RTCA	SG	TOT	OK	5.11024	7.05007	-0.464246	1.14632	0.04885	0.229034	no	1534	1	0.10589	0.46926	5.51649	0.085065
1108	ENST00000260599	ENSG00000138030.12	KHK	SG	TOT	OK	0.766181	1.25366	-0.710395	1.21013	0.04145	0.202303	no	2411	1	0.410139	0.0703564	0.980955	0.0717224
1109	ENST00000260605	ENSG00000138036.18	DYNC2LI1	SG	TOT	OK	1.1163	1.68991	-0.598217	0.562634	0.34425	0.593789	no	1399	1	0.11519	0.102507	1.32231	0.0775212
1110	ENST00000260641	ENSG00000138071.13	ACTR2	SG	TOT	OK	11.7328	22.7252	-0.953744	3.97648	5e-05	0.000542289	yes	3783	3	0.204795	1.07739	17.7818	0.0605894
1111	ENST00000260643	ENSG00000138073.13	PREB	SG	TOT	OK	29.5742	34.4518	-0.220241	1.00139	0.07985	0.327046	no	2127	0	0.114351	2.71572	26.9576	0.10074
1112	ENST00000260665	ENSG00000138095.18	LRPPRC	SG	TOT	OK	106.085	38.5368	1.46091	-6.59039	5e-05	0.000542289	yes	6603	0	0.0622579	9.74151	30.154	0.323059
1113	ENST00000260702	ENSG00000138131.3	LOXL4	SG	TOT	OK	33.6962	34.9061	-0.0508934	0.244863	0.66775	0.815448	no	3597	2	0.53438	3.09423	27.3131	0.113288
1114	ENST00000260731	ENSG00000138160.5	KIF11	SG	TOT	OK	42.3327	32.4334	0.384293	-1.85866	0.0007	0.00619438	yes	5016	1	0.302974	3.8873	25.3782	0.153174
1115	ENST00000260746	ENSG00000138175.8	ARL3	SG	TOT	OK	1.97025	5.36861	-1.44617	5.86742	5e-05	0.000542289	yes	3834	1	0.253152	0.180923	4.20079	0.0430688
1116	ENST00000260753	ENSG00000138182.14	KIF20B	SG	TOT	OK	15.0843	10.0878	0.58043	-2.3704	5e-05	0.000542289	yes	6306	4	0.554605	1.38515	7.89343	0.175482
1117	ENST00000260762	ENSG00000138190.16	EXOC6	SG	TOT	OK	4.1715	4.098	0.025645	-0.0968728	0.86865	0.925224	no	3564	1	0.150132	0.383058	3.20657	0.11946
1118	ENST00000260803	ENSG00000138231.12	DBR1	SG	TOT	OK	11.2782	9.61177	0.230659	-1.03301	0.06745	0.290095	no	2662	3	0.56523	1.03565	7.52095	0.137702
1119	ENST00000260810	ENSG00000163781.13	TOPBP1	SG	TOT	OK	62.4247	22.7221	1.45802	-5.61214	5e-05	0.000542289	yes	5761	3	0.275435	5.7323	17.7794	0.322412
1120	ENST00000260818	ENSG00000138246.16	DNAJC13	SG	TOT	OK	49.8157	10.9074	2.19129	-10.3726	5e-05	0.000542289	yes	7754	1	0.224064	4.57444	8.53474	0.535979
1121	ENST00000260843	ENSG00000138271.5	GPR87	SG	TOT	OK	4.66607	7.7474	-0.731502	1.51604	0.0146	0.0873538	no	1493	0	0.421365	0.428473	6.06213	0.0706803
1122	ENST00000260952	ENSG00000138381.9	ASNSD1	SG	TOT	OK	17.3215	22.5119	-0.37812	1.49617	0.01075	0.0675861	no	2411	2	0.706789	1.59059	17.6149	0.0902976
1123	ENST00000260956	ENSG00000138385.15	SSB	SG	TOT	OK	16.5322	30.8306	-0.899084	3.35985	5e-05	0.000542289	yes	1650	1	0.406077	1.51811	24.1241	0.0629291
1124	ENST00000261015	ENSG00000138442.9	WDR12	SG	TOT	OK	5.71995	5.42153	0.0773029	-0.324405	0.57715	0.759762	no	8068	1	0.108508	0.525248	4.2422	0.123815
1125	ENST00000261023	ENSG00000138448.11	ITGAV	SG	TOT	OK	49.1893	26.0481	0.917167	-3.5064	5e-05	0.000542289	yes	7039	1	0.0627611	4.51692	20.3819	0.221614
1126	ENST00000261024	ENSG00000138449.10	SLC40A1	SG	TOT	OK	3.34667	3.33397	0.00548578	-0.021733	0.9695	0.977879	no	3330	2	0.0910484	0.307316	2.60874	0.117802
1127	ENST00000261034	ENSG00000138459.8	SLC35A5	SG	TOT	OK	5.69937	6.09118	-0.0959194	0.169298	0.7616	0.870268	no	2444	4	0.435457	0.523358	4.76618	0.109807
1128	ENST00000261070	ENSG00000138495.6	COX17	SG	TOT	OK	0.912513	10.4795	-3.52157	4.22211	5e-05	0.000542289	yes	426	0	0.16438	0.0837937	8.19992	0.0102188
1129	ENST00000261167	ENSG00000084463.7	WBP11	SG	TOT	OK	24.5773	23.8146	0.0454791	-0.206185	0.71715	0.844504	no	4581	0	0.195705	2.25687	18.6343	0.121114
1130	ENST00000261178	ENSG00000029153.14	ARNTL2	SG	TOT	OK	10.0021	10.7712	-0.106878	0.206727	0.71435	0.84302	no	1843	1	0.120652	0.918466	8.42817	0.108976
1131	ENST00000261191	ENSG00000064102.14	INTS13	SG	TOT	OK	12.4951	16.7251	-0.420655	1.82034	0.00195	0.015416	yes	2634	3		1.14739	13.0869	0.0876746
1132	ENST00000261196	ENSG00000111700.12	SLCO1B3	SG	TOT	OK	3.049	4.26236	-0.483316	1.25397	0.03635	0.182812	no	2840	1	0.409045	0.279982	3.33518	0.083948
1133	ENST00000261203	ENSG00000111052.7	LIN7A	SG	TOT	OK	0.611976	1.97812	-1.69259	1.67063	0.01525	0.0905728	no	989	0	0.178974	0.0561961	1.54782	0.0363065
1134	ENST00000261206	ENSG00000111058.7	ACSS3	SG	TOT	OK	1.23484	1.12991	0.128118	-0.229889	0.6816	0.823527	no	2666	0	0.0339369	0.113392	0.884124	0.128254
1135	ENST00000261211	ENSG00000059758.7	CDK17	SG	TOT	OK	6.74959	4.70574	0.520378	-1.4623	0.01365	0.0826366	no	4036	1	0.303291	0.619797	3.68211	0.168326
1136	ENST00000261234	ENSG00000118600.11	RXYLT1	SG	TOT	OK	9.31759	9.1171	0.0313817	-0.0798263	0.888	0.934204	no	1854	1		0.85561	7.13388	0.119936
1137	ENST00000261254	ENSG00000118971.7	CCND2	SG	TOT	OK	87.4185	46.4268	0.91298	-4.09092	5e-05	0.000542289	yes	6493	2	0.118664	8.02741	36.3277	0.220972
1138	ENST00000261263	ENSG00000080371.5	RAB21	SG	TOT	OK	2.87671	1.74939	0.717568	-2.8737	5e-05	0.000542289	yes	15558	2	0.32407	0.264161	1.36885	0.19298
1139	ENST00000261296	ENSG00000088451.10	TGDS	SG	TOT	OK	5.0423	7.90378	-0.64846	2.48531	5e-05	0.000542289	yes	1797	1	0.075952	0.463021	6.18449	0.0748681
1140	ENST00000261304	ENSG00000054983.16	GALC	SG	TOT	OK	6.19093	3.53131	0.809955	-2.62922	5e-05	0.000542289	yes	3794	0	0.10722	0.568497	2.76315	0.205742
1141	ENST00000261308	ENSG00000113593.11	PPWD1	SG	TOT	OK	9.02116	11.4437	-0.343163	1.19964	0.0373	0.186404	no	2109	2	0.424114	0.828389	8.95438	0.0925122
1142	ENST00000261313	ENSG00000089220.4	PEBP1	SG	TOT	OK	29.3603	42.965	-0.549296	2.10976	0.0004	0.00373244	yes	1431	1	0.182607	2.69608	33.6189	0.0801953
1143	ENST00000261326	ENSG00000075643.5	MOCOS	SG	TOT	OK	2.7225	2.54541	0.0970389	-0.408805	0.47765	0.693276	no	6182	1	0.390108	0.25	1.99171	0.12552
1144	ENST00000261353	ENSG00000119801.12	YPEL5	SG	TOT	OK	2.43055	7.47225	-1.62026	3.75979	5e-05	0.000542289	yes	2136	1	0.276862	0.223191	5.84683	0.038173
1145	ENST00000261366	ENSG00000113368.11	LMNB1	SG	TOT	OK	120.676	58.7241	1.03911	-3.89868	5e-05	0.000542289	yes	2890	1	0.247023	11.0814	45.95	0.241161
1146	ENST00000261396	ENSG00000069248.11	NUP133	SG	TOT	OK	18.5955	12.2336	0.604105	-2.83702	5e-05	0.000542289	yes	5208	1	0.0409288	1.70758	9.57246	0.178384
1147	ENST00000261401	ENSG00000110880.10	CORO1C	SG	TOT	OK	60.8582	34.6649	0.811976	-3.02678	5e-05	0.000542289	yes	3814	1	0.39642	5.58845	27.1243	0.206031
1148	ENST00000261402	ENSG00000074590.13	NUAK1	SG	TOT	OK	40.5951	11.5958	1.8077	-8.53593	5e-05	0.000542289	yes	5744	4	0.425056	3.72774	9.0734	0.410843
1149	ENST00000261407	ENSG00000111684.10	LPCAT3	SG	TOT	OK	10.0577	14.2716	-0.504848	1.10931	0.05495	0.250196	no	2235	2		0.923572	11.1671	0.0827045
1150	ENST00000261413	ENSG00000113048.16	MRPS27	SG	TOT	OK	8.08112	31.0637	-1.9426	2.29195	0.0028	0.0212147	yes	2770	1	0.409098	0.742068	24.3065	0.0305296
1151	ENST00000261416	ENSG00000049860.13	HEXB	SG	TOT	OK	8.09989	10.4679	-0.369997	0.261667	0.6089	0.779414	no	1812	0	0.0457214	0.743792	8.19085	0.0908077
1152	ENST00000261435	ENSG00000078177.13	N4BP2	SG	TOT	OK	15.9385	5.36324	1.57134	-5.73114	5e-05	0.000542289	yes	9720	1	0.476883	1.46359	4.19659	0.348757
1153	ENST00000261438	ENSG00000109787.12	KLF3	SG	TOT	OK	9.33172	5.03066	0.891396	-3.93322	5e-05	0.000542289	yes	5594	2	0.297945	0.856907	3.93635	0.217691
1154	ENST00000261455	ENSG00000065600.12	TMEM206	SG	TOT	OK	2.34525	3.93343	-0.746049	1.70231	0.0091	0.0587908	no	2469	0	0.427216	0.215358	3.0778	0.0699714
1155	ENST00000261461	ENSG00000066027.11	PPP2R5A	SG	TOT	OK	10.1169	6.68718	0.5973	-2.48673	5e-05	0.000542289	yes	3245	2	0.211537	0.929008	5.23254	0.177545
1156	ENST00000261464	ENSG00000082512.14	TRAF5	SG	TOT	OK	2.42233	1.66797	0.538301	-1.07881	0.0733	0.307869	no	3976	2	0.69869	0.222436	1.30514	0.170431
1157	ENST00000261475	ENSG00000092020.10	PPP2R3C	SG	TOT	OK	1.61608	5.74211	-1.82908	2.05134	0.00105	0.00890305	yes	1511	1	0.284132	0.1484	4.49304	0.0330289
1158	ENST00000261479	ENSG00000100902.10	PSMA6	SG	TOT	OK	6.94335	37.6592	-2.4393	4.25711	5e-05	0.000542289	yes	1023	0	0.0688697	0.63759	29.4673	0.0216372
1159	ENST00000261483	ENSG00000112893.9	MAN2A1	SG	TOT	OK	35.9736	15.5056	1.21416	-5.1757	5e-05	0.000542289	yes	6553	6	0.145822	3.30336	12.1327	0.272269
1160	ENST00000261497	ENSG00000124422.11	USP22	SG	TOT	OK	174.681	84.5393	1.04703	-3.56274	5e-05	0.000542289	yes	5189	1	0.171499	16.0405	66.1497	0.242488
1161	ENST00000261499	ENSG00000108641.15	B9D1	SG	TOT	OK	1.37083	7.58094	-2.46732	2.30337	0.006	0.0411238	yes	1031	0	0.134045	0.12588	5.93188	0.0212209
1162	ENST00000261507	ENSG00000052802.12	MSMO1	SG	TOT	OK	9.00568	24.0568	-1.41754	5.5513	5e-05	0.000542289	yes	2227	1	0.223587	0.826968	18.8238	0.0439321
1163	ENST00000261520	ENSG00000128915.11	ICE2	SG	TOT	OK	1.63452	2.34699	-0.521944	0.687266	0.22785	0.503232	no	7206	5		0.150094	1.83646	0.0817301
1164	ENST00000261531	ENSG00000100603.13	SNW1	SG	TOT	OK	24.8617	33.2235	-0.418282	1.56474	0.00605	0.0414256	yes	2129	2	0.506112	2.28298	25.9965	0.087819
1165	ENST00000261534	ENSG00000009830.11	POMT2	SG	TOT	OK	10.7127	7.57893	0.499255	-1.66106	0.0049	0.0345304	yes	4875	2	0.27201	0.983719	5.93031	0.16588
1166	ENST00000261537	ENSG00000101752.11	MIB1	SG	TOT	OK	17.0468	4.95873	1.78146	-7.31149	5e-05	0.000542289	yes	10100	1	0.0755808	1.56536	3.88007	0.403437
1167	ENST00000261556	ENSG00000070269.13	TMEM260	SG	TOT	OK	2.05316	1.1197	0.874732	-2.24857	0.00015	0.0015171	yes	4259	0	0.481477	0.188536	0.876135	0.215191
1168	ENST00000261560	ENSG00000118620.12	ZNF430	SG	TOT	OK	6.34767	1.22566	2.37267	-9.09198	5e-05	0.000542289	yes	3886	0	0.648444	0.58289	0.959045	0.607781
1169	ENST00000261569	ENSG00000069020.18	MAST4	SG	TOT	OK	1.93232	1.23904	0.641112	-1.3823	0.01765	0.102073	no	7664	1	0.558934	0.17744	0.969515	0.183019
1170	ENST00000261584	ENSG00000083093.9	PALB2	SG	TOT	OK	15.8933	7.66506	1.05205	-4.80701	5e-05	0.000542289	yes	4008	1	0.704769	1.45944	5.9977	0.243333
1171	ENST00000261588	ENSG00000047578.12	KIAA0556	SG	TOT	OK	9.09752	3.37183	1.43194	-6.12331	5e-05	0.000542289	yes	6624	0	0.571305	0.835401	2.63836	0.316636
1172	ENST00000261590	ENSG00000046604.12	DSG2	SG	TOT	OK	22.9923	10.5509	1.12379	-5.38058	5e-05	0.000542289	yes	5697	3	0.18904	2.11132	8.25579	0.255738
1173	ENST00000261596	ENSG00000101577.9	LPIN2	SG	TOT	OK	33.3166	9.41314	1.82349	-7.88808	5e-05	0.000542289	yes	6229	3	0.219827	3.05938	7.36552	0.415364
1174	ENST00000261597	ENSG00000080986.12	NDC80	SG	TOT	OK	27.8042	39.317	-0.499848	2.33067	0.0001	0.00104232	yes	2126	3	0.307353	2.55319	30.7645	0.0829914
1175	ENST00000261600	ENSG00000079134.11	THOC1	SG	TOT	OK	6.505	10.8117	-0.732968	1.12786	0.05495	0.250196	no	2108	1	0.365859	0.597337	8.45986	0.0706084
1176	ENST00000261609	ENSG00000128731.16	HERC2	SG	TOT	OK	12.0654	1.43795	3.06879	-13.461	5e-05	0.000542289	yes	15364	2	0.356695	1.10793	1.12516	0.984693
1177	ENST00000261622	ENSG00000103257.8	SLC7A5	SG	TOT	OK	301.98	183.783	0.716454	-2.80928	5e-05	0.000542289	yes	4556	2	0.621042	27.73	143.805	0.192831
1178	ENST00000261637	ENSG00000120800.4	UTP20	SG	TOT	OK	58.0891	10.9412	2.4085	-11.3735	5e-05	0.000542289	yes	9031	4	0.12769	5.33417	8.56119	0.623064
1179	ENST00000261643	ENSG00000006695.10	COX10	SG	TOT	OK	7.34174	8.01078	-0.125821	0.503966	0.3763	0.618941	no	2898	3	0.220454	0.674173	6.26822	0.107554
1180	ENST00000261646	ENSG00000072310.16	SREBF1	SG	TOT	OK	28.7445	26.3591	0.124986	-0.350521	0.5215	0.722803	no	4904	2	0.233835	2.63953	20.6253	0.127976
1181	ENST00000261653	ENSG00000111450.13	STX2	SG	TOT	OK	17.8229	8.6703	1.03958	-3.68962	5e-05	0.000542289	yes	3331	1	0.31546	1.63663	6.78427	0.241239
1182	ENST00000261667	ENSG00000102753.9	KPNA3	SG	TOT	OK	12.6943	12.8176	-0.0139502	0.0657853	0.90985	0.94586	no	4222	3	0.392779	1.16568	10.0294	0.116226
1183	ENST00000261674	ENSG00000061936.9	SFSWAP	SG	TOT	OK	33.1683	12.8655	1.3663	-5.63111	5e-05	0.000542289	yes	3246	1	0.40156	3.04576	10.0669	0.302552
1184	ENST00000261692	ENSG00000111328.6	CDK2AP1	SG	TOT	OK	10.9277	21.875	-1.00129	1.53897	0.0153	0.0908078	no	1346	1	0.034582	1.00346	17.1166	0.0586251
1185	ENST00000261693	ENSG00000073060.15	SCARB1	SG	TOT	OK	18.4062	16.6684	0.143081	-0.566976	0.3292	0.58156	no	3405	2	0.248953	1.69019	13.0426	0.129591
1186	ENST00000261708	ENSG00000108651.9	UTP6	SG	TOT	OK	3.87486	4.5986	-0.247049	0.598174	0.3029	0.560168	no	4330	3	0.209634	0.355818	3.59828	0.0988857
1187	ENST00000261714	ENSG00000108578.14	BLMH	SG	TOT	OK	36.1049	25.3056	0.512738	-2.05334	0.00035	0.003304	yes	2307	1	0.270967	3.31542	19.8009	0.167437
1188	ENST00000261716	ENSG00000160551.11	TAOK1	SG	TOT	OK	53.9145	11.6128	2.21496	-9.15139	5e-05	0.000542289	yes	12643	3	0.233213	4.95083	9.0867	0.544843
1189	ENST00000261721	ENSG00000064726.9	BTBD1	SG	TOT	OK	19.4743	21.5358	-0.145171	0.403479	0.4827	0.696478	no	3194	3	0.247527	1.78827	16.8512	0.106122
1190	ENST00000261735	ENSG00000089248.6	ERP29	SG	TOT	OK	11.1821	21.0698	-0.91399	2.0605	0.00215	0.0167911	yes	1623	1	0.493156	1.02682	16.4865	0.0622825
1191	ENST00000261740	ENSG00000111199.10	TRPV4	SG	TOT	OK	1.57547	1.56115	0.0131742	-0.0282262	0.95825	0.971208	no	3228	0	0.194781	0.144671	1.22156	0.118432
1192	ENST00000261755	ENSG00000103876.12	FAH	SG	TOT	OK	0.977462	8.69533	-3.15313	2.24414	0.0473	0.223605	no	1471	1	0.0574361	0.0897578	6.80386	0.0131922
1193	ENST00000261758	ENSG00000117899.10	MESD	SG	TOT	OK	14.8274	10.7126	0.468957	-1.77781	0.00205	0.0161168	yes	4200	0		1.36156	8.38232	0.162433
1194	ENST00000261772	ENSG00000090861.15	AARS	SG	TOT	OK	79.1928	34.5821	1.19534	-5.72676	5e-05	0.000542289	yes	3437	0	0.606198	7.27207	27.0595	0.268743
1195	ENST00000261776	ENSG00000103043.14	VAC14	SG	TOT	OK	20.5969	14.7931	0.477507	-1.75707	0.00245	0.0188754	yes	3096	0	0.209596	1.89136	11.5752	0.163398
1196	ENST00000261778	ENSG00000103047.7	TANGO6	SG	TOT	OK	6.5339	4.1103	0.6687	-2.91183	5e-05	0.000542289	yes	4893	3	0.62689	0.599991	3.2162	0.186553
1197	ENST00000261783	ENSG00000081181.7	ARG2	SG	TOT	OK	5.05993	7.40801	-0.549968	0.569758	0.328	0.580516	no	1911	0	0.0383716	0.46464	5.79656	0.0801578
1198	ENST00000261797	ENSG00000070614.14	NDST1	SG	TOT	OK	90.9072	32.7739	1.47185	-6.38318	5e-05	0.000542289	yes	8011	5	0.619174	8.34777	25.6447	0.325517
1199	ENST00000261799	ENSG00000113721.13	PDGFRB	SG	TOT	OK	17.5705	8.82683	0.993185	-4.20697	5e-05	0.000542289	yes	5700	1	0.374148	1.61345	6.90675	0.233605
1200	ENST00000261811	ENSG00000120306.10	CYSTM1	SG	TOT	OK	2.13946	3.4844	-0.703665	0.79329	0.1755	0.459418	no	790	0	0.0882685	0.196461	2.72645	0.0720575
1201	ENST00000261813	ENSG00000113068.9	PFDN1	SG	TOT	OK	20.4868	35.112	-0.777268	2.56298	5e-05	0.000542289	yes	1336	1	0.314504	1.88125	27.4742	0.0684733
1202	ENST00000261819	ENSG00000089053.12	ANAPC5	SG	TOT	OK	14.6125	27.3006	-0.901731	2.80139	5e-05	0.000542289	yes	2574	0	0.10925	1.34183	21.362	0.0628138
1203	ENST00000261842	ENSG00000081014.10	AP4E1	SG	TOT	OK	6.26191	2.72305	1.20138	-5.20941	5e-05	0.000542289	yes	6743	1	0.27251	0.575015	2.13071	0.26987
1204	ENST00000261845	ENSG00000069956.11	MAPK6	SG	TOT	OK	47.0006	23.8025	0.981567	-3.52362	5e-05	0.000542289	yes	5330	4	0.470963	4.31594	18.6248	0.231731
1205	ENST00000261858	ENSG00000138604.9	GLCE	SG	TOT	OK	7.07101	6.29281	0.168214	-0.392469	0.49045	0.701808	no	5044	2	0.581712	0.649312	4.92395	0.131868
1206	ENST00000261866	ENSG00000104133.14	SPG11	SG	TOT	OK	4.4449	1.90488	1.22245	-1.7925	0.00405	0.0292608	yes	7772	0	0.342432	0.408163	1.49052	0.27384
1207	ENST00000261867	ENSG00000104154.6	SLC30A4	SG	TOT	OK	2.03815	1.03176	0.982149	-3.71085	5e-05	0.000542289	yes	7110	0	0.311508	0.187158	0.807324	0.231825
1208	ENST00000261868	ENSG00000104131.12	EIF3J	SG	TOT	OK	9.70071	11.5913	-0.256877	0.611834	0.2825	0.542221	no	2479	2	0.419179	0.890791	9.06987	0.0982142
1209	ENST00000261875	ENSG00000074696.12	HACD3	SG	TOT	OK	43.3702	64.7376	-0.577902	2.77129	5e-05	0.000542289	yes	3228	4		3.98257	50.6554	0.0786209
1210	ENST00000261881	ENSG00000075131.9	TIPIN	SG	TOT	OK	8.73113	10.3469	-0.244965	0.723064	0.20635	0.48793	no	1728	1	0.263254	0.801757	8.09617	0.0990292
1211	ENST00000261884	ENSG00000103671.9	TRIP4	SG	TOT	OK	4.31667	4.42243	-0.0349199	0.132087	0.81755	0.899487	no	2013	1	0.170112	0.396388	3.46043	0.114549
1212	ENST00000261888	ENSG00000138617.15	PARP16	SG	TOT	OK	1.3557	1.60537	-0.243867	0.296396	0.5955	0.77167	no	2731	0	0.101423	0.12449	1.25616	0.0991041
1213	ENST00000261893	ENSG00000103642.11	LACTB	SG	TOT	OK	11.9975	16.1452	-0.428368	1.04499	0.072	0.303987	no	1911	0	0.636162	1.1017	12.6332	0.0872068
1214	ENST00000261918	ENSG00000138623.10	SEMA7A	SG	TOT	OK	53.61	33.2786	0.687907	-1.83719	0.0031	0.0231548	yes	3376	2	0.51008	4.92287	26.0396	0.189053
1215	ENST00000261921	ENSG00000129038.15	LOXL1	SG	TOT	OK	16.3386	22.6054	-0.468383	1.45797	0.014	0.0843225	no	2346	2	0.325254	1.50033	17.6881	0.0848214
1216	ENST00000261942	ENSG00000113194.12	FAF2	SG	TOT	OK	47.3973	26.8894	0.817771	-3.94392	5e-05	0.000542289	yes	4485	5	0.605175	4.35237	21.0402	0.206859
1217	ENST00000261951	ENSG00000113300.11	CNOT6	SG	TOT	OK	17.2545	9.31037	0.890061	-3.95716	5e-05	0.000542289	yes	6219	0	0.261789	1.58444	7.28511	0.21749
1218	ENST00000261978	ENSG00000119681.11	LTBP2	SG	TOT	OK	59.0276	18.6432	1.66274	-5.75754	5e-05	0.000542289	yes	8460	3	0.487143	5.42035	14.5878	0.371567
1219	ENST00000262027	ENSG00000166986.14	MARS	SG	TOT	OK	70.5358	74.0402	-0.0699519	0.244848	0.6665	0.814508	no	2797	0	0.141302	6.47712	57.9344	0.111801
1220	ENST00000262030	ENSG00000110955.8	ATP5F1B	SG	TOT	OK	132.119	183.125	-0.470998	2.15728	0.0002	0.0019799	yes	1759	0		12.1321	143.29	0.0846683
1221	ENST00000262031	ENSG00000076067.12	RBMS2	SG	TOT	OK	8.61882	5.40169	0.674079	-1.52433	0.01015	0.0643784	no	8488	1	0.341835	0.791444	4.22667	0.18725
1222	ENST00000262052	ENSG00000110911.15	SLC11A2	SG	TOT	OK	5.33111	3.05273	0.804336	-2.04794	0.00045	0.00415496	yes	4132	1	0.334427	0.489542	2.38868	0.204943
1223	ENST00000262053	ENSG00000123268.8	ATF1	SG	TOT	OK	12.1121	15.0371	-0.312075	1.13768	0.0473	0.223605	no	2412	2	0.691487	1.11222	11.7661	0.0945275
1224	ENST00000262055	ENSG00000050426.15	LETMD1	SG	TOT	OK	0.096497	3.91785	-5.34343	2.2607	0.10125	0.379539	no	2106	0	0.12291	0.00886107	3.06561	0.00289047
1225	ENST00000262056	ENSG00000063046.17	EIF4B	SG	TOT	OK	69.6183	63.8106	0.125671	-0.50619	0.38045	0.622543	no	3856	2	0.116496	6.39287	49.93	0.128036
1226	ENST00000262061	ENSG00000111481.9	COPZ1	SG	TOT	OK	25.0621	41.5362	-0.728864	1.01456	0.08315	0.336089	no	1890	1	0.0388117	2.30139	32.5009	0.0708098
1227	ENST00000262065	ENSG00000108960.8	MMD	SG	TOT	OK	8.22701	6.54485	0.330006	-1.33314	0.02035	0.114656	no	2569	1	0.0503925	0.755465	5.12117	0.147518
1228	ENST00000262067	ENSG00000106537.7	TSPAN13	SG	TOT	OK	1.21309	1.80664	-0.57462	1.75024	0.0031	0.0231548	yes	1873	1	0.0212015	0.111395	1.41365	0.0787997
1229	ENST00000262096	ENSG00000104219.12	ZDHHC2	SG	TOT	OK	7.16506	7.14436	0.0041734	-0.0189707	0.97415	0.981033	no	5924	1	0.0876103	0.657949	5.59027	0.117695
1230	ENST00000262109	ENSG00000104714.13	ERICH1	SG	TOT	OK	2.09678	1.38973	0.593369	-1.57839	0.0079	0.0520584	no	1798	0	0.752784	0.192542	1.08743	0.177062
1231	ENST00000262120	ENSG00000128791.11	TWSG1	SG	TOT	OK	10.1018	11.012	-0.124474	0.365471	0.51825	0.720406	no	3750	0	0.0899069	0.927622	8.61659	0.107655
1232	ENST00000262133	ENSG00000103479.15	RBL2	SG	TOT	OK	14.348	6.87625	1.06116	-4.62363	5e-05	0.000542289	yes	4854	1	0.131155	1.31754	5.38048	0.244874
1233	ENST00000262139	ENSG00000070540.12	WIPI1	SG	TOT	OK	5.83595	7.06809	-0.276354	0.181433	0.7204	0.84654	no	1908	0	0.100188	0.5359	5.53059	0.0968975
1234	ENST00000262146	ENSG00000066855.15	MTFR1	SG	TOT	OK	4.70518	9.49028	-1.0122	2.20833	0.0006	0.00539248	yes	2651	1	0.258255	0.432064	7.42588	0.0581835
1235	ENST00000262158	ENSG00000101665.9	SMAD7	SG	TOT	OK	31.4484	14.3119	1.13577	-4.66793	5e-05	0.000542289	yes	4428	3	0.699928	2.88782	11.1987	0.257872
1236	ENST00000262177	ENSG00000105993.14	DNAJB6	SG	TOT	OK	6.17726	9.88358	-0.678067	1.87529	0.0021	0.016456	yes	2489	2	0.303833	0.567242	7.73363	0.0733474
1237	ENST00000262187	ENSG00000106615.9	RHEB	SG	TOT	OK	2.52988	4.67249	-0.885122	2.58853	5e-05	0.000542289	yes	2046	0	0.060261	0.232312	3.6561	0.0635411
1238	ENST00000262188	ENSG00000082014.16	SMARCD3	SG	TOT	OK	0.735068	3.25133	-2.14508	1.69664	0.0316	0.163888	no	1907	1	0.0339112	0.0674994	2.54408	0.026532
1239	ENST00000262193	ENSG00000008018.8	PSMB1	SG	TOT	OK	53.1347	143.163	-1.42993	6.7389	5e-05	0.000542289	yes	891	2	0.103126	4.87922	112.021	0.0435562
1240	ENST00000262198	ENSG00000101544.8	ADNP2	SG	TOT	OK	88.435	31.824	1.4745	-6.88543	5e-05	0.000542289	yes	5157	3	0.712311	8.12075	24.9014	0.326116
1241	ENST00000262210	ENSG00000104218.14	CSPP1	SG	TOT	OK	7.74578	4.37673	0.823558	-1.33413	0.0209	0.117223	no	4476	0	0.523441	0.711275	3.42467	0.207691
1242	ENST00000262213	ENSG00000067167.7	TRAM1	SG	TOT	OK	28.0885	48.9856	-0.802378	3.79599	5e-05	0.000542289	yes	3056	1	0.0173498	2.57929	38.3299	0.0672919
1243	ENST00000262215	ENSG00000066777.8	ARFGEF1	SG	TOT	OK	35.3378	8.86892	1.99438	-7.13377	5e-05	0.000542289	yes	7320	4	0.312046	3.24498	6.93969	0.467597
1244	ENST00000262241	ENSG00000089902.9	RCOR1	SG	TOT	OK	21.6006	6.27599	1.78316	-8.23142	5e-05	0.000542289	yes	5751	4	0.432598	1.98353	4.91079	0.403912
1245	ENST00000262259	ENSG00000105497.7	ZNF175	SG	TOT	OK	2.39204	1.19596	1.00007	-3.6294	5e-05	0.000542289	yes	6552	0	0.744223	0.219655	0.935806	0.234723
1246	ENST00000262265	ENSG00000104872.10	PIH1D1	SG	TOT	OK	17.3608	45.6375	-1.39439	2.63809	5e-05	0.000542289	yes	1197	1	0.107137	1.5942	35.7101	0.0446427
1247	ENST00000262288	ENSG00000121064.12	SCPEP1	SG	TOT	OK	5.42465	12.5372	-1.20861	2.23838	0.0006	0.00539248	yes	1921	0	0.0811927	0.498131	9.81002	0.0507778
1248	ENST00000262291	ENSG00000062716.12	VMP1	SG	TOT	OK	17.973	30.6512	-0.770111	0.483625	0.38305	0.624213	no	3686	2	0.180151	1.65041	23.9837	0.0688139
1249	ENST00000262293	ENSG00000068489.12	PRR11	SG	TOT	OK	75.1989	33.4631	1.16814	-3.20922	5e-05	0.000542289	yes	6226	4	0.292685	6.90532	26.184	0.263723
1250	ENST00000262294	ENSG00000108395.13	TRIM37	SG	TOT	OK	24.7301	12.5938	0.973554	-2.57495	5e-05	0.000542289	yes	4489	2	0.239493	2.2709	9.8543	0.230448
1251	ENST00000262300	ENSG00000127564.16	PKMYT1	SG	TOT	OK	17.6688	32.1986	-0.865793	2.05931	0.00125	0.0103961	yes	2061	0	0.145229	1.62248	25.1945	0.0643981
1252	ENST00000262302	ENSG00000095906.16	NUBP2	SG	TOT	OK	13.08	44.9821	-1.78198	4.63506	5e-05	0.000542289	yes	1349	0	0.146805	1.2011	35.1973	0.0341249
1253	ENST00000262304	ENSG00000008710.19	PKD1	SG	TOT	OK	7.13676	4.01675	0.829241	-1.39605	0.0215	0.119988	no	14140	7	0.494537	0.65535	3.143	0.208511
1254	ENST00000262306	ENSG00000103363.14	ELOB	SG	TOT	OK	25.586	138.846	-2.44006	1.32337	0.28035	0.540092	no	582	0		2.34949	108.643	0.0216258
1255	ENST00000262315	ENSG00000127586.16	CHTF18	SG	TOT	OK	11.5139	16.9981	-0.561996	1.81987	0.00165	0.0132937	yes	3092	1	0.310126	1.05729	13.3005	0.0794923
1256	ENST00000262316	ENSG00000007384.15	RHBDF1	SG	TOT	OK	6.16806	8.95547	-0.537952	2.15083	0.00025	0.00243196	yes	2992	2	0.370091	0.566397	7.00741	0.0808283
1257	ENST00000262318	ENSG00000103249.17	CLCN7	SG	TOT	OK	11.4608	12.0401	-0.0711422	0.270301	0.6355	0.796209	no	3717	2	0.464463	1.05242	9.42105	0.111709
1258	ENST00000262319	ENSG00000100726.14	TELO2	SG	TOT	OK	6.16978	9.21183	-0.57827	1.50912	0.01205	0.0745001	no	3314	1	0.470788	0.566555	7.208	0.0786008
1259	ENST00000262327	ENSG00000005156.11	LIG3	SG	TOT	OK	13.9202	9.37832	0.569774	-1.06409	0.06465	0.281147	no	3055	1	0.509343	1.27826	7.33828	0.17419
1260	ENST00000262340	ENSG00000116745.6	RPE65	SG	TOT	OK	0.234719	1.27422	-2.44061	5.43567	5e-05	0.000542289	yes	2605	0	0.265507	0.0215536	0.997042	0.0216176
1261	ENST00000262370	ENSG00000102858.12	MGRN1	SG	TOT	OK	11.653	10.9348	0.0917827	-0.343848	0.54875	0.740805	no	3930	2	0.359644	1.07006	8.55618	0.125063
1262	ENST00000262374	ENSG00000033011.12	ALG1	SG	TOT	OK	13.0125	12.9799	0.00361232	-0.0100617	0.9852	0.988212	no	3900	0	0.265335	1.1949	10.1564	0.11765
1263	ENST00000262376	ENSG00000118900.14	UBN1	SG	TOT	OK	44.3531	11.0384	2.00651	-6.0945	5e-05	0.000542289	yes	6443	3	0.70172	4.07283	8.63725	0.471542
1264	ENST00000262384	ENSG00000102921.7	N4BP1	SG	TOT	OK	2.97581	2.27561	0.387028	-1.06581	0.06385	0.278871	no	7077	0	0.640109	0.273261	1.7806	0.153465
1265	ENST00000262395	ENSG00000076604.14	TRAF4	SG	TOT	OK	18.0279	26.2446	-0.54179	2.14269	0.0003	0.00287097	yes	2894	1	0.404832	1.65545	20.5357	0.0806136
1266	ENST00000262426	ENSG00000103241.6	FOXF1	SG	TOT	OK	2.64769	1.18768	1.15659	-4.09876	5e-05	0.000542289	yes	3520	1	0.632753	0.24313	0.929327	0.26162
1267	ENST00000262428	ENSG00000103187.7	COTL1	SG	TOT	OK	41.9349	141.128	-1.75078	6.58232	5e-05	0.000542289	yes	1842	1	0.0559751	3.85077	110.429	0.0348711
1268	ENST00000262432	ENSG00000165055.15	METTL2B	SG	TOT	OK	7.62533	4.03626	0.917782	-2.33812	0.00015	0.0015171	yes	5841	2	0.225241	0.700214	3.15826	0.221709
1269	ENST00000262435	ENSG00000108854.15	SMURF2	SG	TOT	OK	89.7997	34.5541	1.37785	-2.80657	5e-05	0.000542289	yes	6240	3	0.26722	8.24607	27.0376	0.304985
1270	ENST00000262450	ENSG00000116254.17	CHD5	SG	TOT	OK	2.96674	1.03845	1.51445	-2.30431	0.0003	0.00287097	yes	9850	0	0.57559	0.272428	0.812559	0.335272
1271	ENST00000262455	ENSG00000023318.7	ERP44	SG	TOT	OK	2.87246	5.75067	-1.00144	4.33579	5e-05	0.000542289	yes	4808	2	0.05048	0.26377	4.49974	0.058619
1272	ENST00000262457	ENSG00000119509.12	INVS	SG	TOT	OK	4.87027	3.40843	0.514894	-1.81283	0.0017	0.0136554	yes	4897	2	0.535697	0.447224	2.667	0.167688
1273	ENST00000262460	ENSG00000101003.9	GINS1	SG	TOT	OK	14.1342	18.5457	-0.391902	1.84571	0.0013	0.010763	yes	3311	2	0.103925	1.29791	14.5115	0.0894398
1274	ENST00000262464	ENSG00000138829.11	FBN2	SG	TOT	OK	11.1167	6.47901	0.778885	-1.63353	0.01245	0.0765242	no	10927	2	0.280802	1.02082	5.06965	0.201359
1275	ENST00000262482	ENSG00000108523.15	RNF167	SG	TOT	OK	5.39057	8.73033	-0.6956	1.65117	0.00455	0.0323855	yes	1775	2	0.0812094	0.495002	6.83124	0.0724614
1276	ENST00000262483	ENSG00000091622.15	PITPNM3	SG	TOT	OK	2.58479	1.37975	0.905644	-1.80156	0.00375	0.0273375	yes	7149	0	0.286613	0.237354	1.07962	0.219851
1277	ENST00000262498	ENSG00000070761.7	CFAP20	SG	TOT	OK	25.2472	41.7597	-0.725987	3.25709	5e-05	0.000542289	yes	1281	1		2.31838	32.6758	0.070951
1278	ENST00000262506	ENSG00000070770.8	CSNK2A2	SG	TOT	OK	21.9864	13.0315	0.754607	-1.35028	0.0206	0.11582	no	1887	2	0.211292	2.01895	10.1968	0.197999
1279	ENST00000262507	ENSG00000088682.13	COQ9	SG	TOT	OK	23.241	22.5614	0.0428158	-0.0974577	0.8609	0.9214	no	1630	1	0.229981	2.13416	17.6537	0.12089
1280	ENST00000262519	ENSG00000099381.17	SETD1A	SG	TOT	OK	27.7382	5.98074	2.21348	-10.0978	5e-05	0.000542289	yes	5991	3	0.64158	2.54713	4.67977	0.544285
1281	ENST00000262525	ENSG00000102870.5	ZNF629	SG	TOT	OK	40.8349	9.03872	2.17561	-10.3555	5e-05	0.000542289	yes	6083	3	0.79178	3.74976	7.07255	0.530185
1282	ENST00000262554	ENSG00000090054.14	SPTLC1	SG	TOT	OK	17.1888	18.4221	-0.0999629	0.355472	0.5429	0.736869	no	2783	1	0.194915	1.5784	14.4148	0.109499
1283	ENST00000262570	ENSG00000106554.12	CHCHD3	SG	TOT	OK	17.8359	15.8476	0.170512	-0.158219	0.7654	0.872374	no	1604	1	0.179626	1.63782	12.4003	0.132079
1284	ENST00000262577	ENSG00000014164.6	ZC3H3	SG	TOT	OK	6.64177	4.04166	0.716622	-3.04785	5e-05	0.000542289	yes	3270	1	0.376704	0.609896	3.16249	0.192853
1285	ENST00000262584	ENSG00000161016.17	RPL8	SG	TOT	OK	113.969	638.112	-2.48517	9.83087	5e-05	0.000542289	yes	1041	0	0.0442979	10.4655	499.305	0.0209601
1286	ENST00000262605	ENSG00000124120.10	TTPAL	SG	TOT	OK	14.9123	7.38655	1.01353	-3.79695	5e-05	0.000542289	yes	6224	5	0.482297	1.36936	5.77977	0.236922
1287	ENST00000262613	ENSG00000109062.11	SLC9A3R1	SG	TOT	OK	20.5175	28.1504	-0.456297	1.78461	0.0024	0.0185333	yes	1993	0	0.231831	1.88407	22.0269	0.0855348
1288	ENST00000262631	ENSG00000105711.11	SCN1B	SG	TOT	OK	2.0644	2.96541	-0.522512	1.28017	0.0254	0.136962	no	1666	1	0.246611	0.189568	2.32035	0.0816981
1289	ENST00000262633	ENSG00000126254.11	RBM42	SG	TOT	OK	20.2895	33.2311	-0.711801	2.46645	5e-05	0.000542289	yes	1692	1	0.0632937	1.86313	26.0024	0.0716522
1290	ENST00000262643	ENSG00000105173.13	CCNE1	SG	TOT	OK	32.5585	31.135	0.0644945	-0.177344	0.7474	0.862372	no	1954	1	0.144613	2.98976	24.3623	0.122721
1291	ENST00000262644	ENSG00000104331.8	IMPAD1	SG	TOT	OK	30.2975	20.469	0.565761	-2.72317	5e-05	0.000542289	yes	7224	0	0.276112	2.78214	16.0164	0.173705
1292	ENST00000262648	ENSG00000011201.11	ANOS1	SG	TOT	OK	7.34926	6.98568	0.0731976	-0.340444	0.5509	0.742368	no	6265	1		0.674863	5.4661	0.123463
1293	ENST00000262713	ENSG00000129474.15	AJUBA	SG	TOT	OK	27.7042	27.4129	0.015249	-0.0527186	0.92775	0.954567	no	4168	3	0.496202	2.544	21.4498	0.118602
1294	ENST00000262719	ENSG00000081913.13	PHLPP1	SG	TOT	OK	6.2214	2.03877	1.60954	-6.82256	5e-05	0.000542289	yes	6299	5	0.495972	0.571295	1.59528	0.358115
1295	ENST00000262722	ENSG00000077942.18	FBLN1	SG	TOT	OK	11.3729	14.0709	-0.307119	1.01751	0.0808	0.329868	no	2251	0	0.0596989	1.04434	11.0101	0.0948533
1296	ENST00000262752	ENSG00000072133.10	RPS6KA6	SG	TOT	OK	4.43154	1.49615	1.56656	-4.43728	5e-05	0.000542289	yes	8465	1	0.125201	0.406937	1.1707	0.347602
1297	ENST00000262776	ENSG00000108679.12	LGALS3BP	SG	TOT	OK	61.2427	79.489	-0.376218	1.25823	0.0309	0.160882	no	2202	0	0.546501	5.62376	62.198	0.090417
1298	ENST00000262803	ENSG00000005007.12	UPF1	SG	TOT	OK	29.5156	16.5057	0.838512	-3.54396	5e-05	0.000542289	yes	5321	4	0.520957	2.71034	12.9153	0.209856
1299	ENST00000262809	ENSG00000105656.12	ELL	SG	TOT	OK	8.34177	7.32688	0.187153	-0.564954	0.31145	0.567009	no	3970	1	0.461518	0.766003	5.73308	0.133611
1300	ENST00000262811	ENSG00000099308.10	MAST3	SG	TOT	OK	4.66211	1.90471	1.29141	-5.39552	5e-05	0.000542289	yes	5896	3	0.279556	0.428109	1.49038	0.287248
1301	ENST00000262812	ENSG00000105669.13	COPE	SG	TOT	OK	15.4193	54.1779	-1.81297	4.75388	5e-05	0.000542289	yes	1131	2	0.0898528	1.41591	42.3927	0.0333999
1302	ENST00000262815	ENSG00000129933.20	MAU2	SG	TOT	OK	4.17951	3.14934	0.408281	-1.12436	0.05245	0.241613	no	4845	3	0.307259	0.383793	2.46427	0.155743
1303	ENST00000262817	ENSG00000105696.8	TMEM59L	SG	TOT	OK	0.731336	1.19122	-0.70383	0.308292	0.62375	0.789064	no	1621	0	0.413452	0.0671567	0.932097	0.072049
1304	ENST00000262843	ENSG00000080561.13	MID2	SG	TOT	OK	0.727937	1.16987	-0.68446	1.35298	0.01855	0.10627	no	7333	0	0.652845	0.0668445	0.915391	0.0730229
1305	ENST00000262844	ENSG00000101935.9	AMMECR1	SG	TOT	OK	3.54999	1.49328	1.24933	-4.50656	5e-05	0.000542289	yes	5350	0	0.0803291	0.325986	1.16845	0.27899
1306	ENST00000262848	ENSG00000183943.5	PRKX	SG	TOT	OK	4.00714	1.70589	1.23205	-4.90812	5e-05	0.000542289	yes	6102	1	0.500586	0.367965	1.33481	0.275668
1307	ENST00000262890	ENSG00000079462.7	PAFAH1B3	SG	TOT	OK	14.9893	48.7454	-1.70133	4.69715	5e-05	0.000542289	yes	1054	1	0.0600611	1.37643	38.1419	0.036087
1308	ENST00000262891	ENSG00000007047.14	MARK4	SG	TOT	OK	8.02998	4.14359	0.954514	-1.93543	0.00205	0.0161168	yes	5151	1	0.286238	0.737372	3.24225	0.227426
1309	ENST00000262919	ENSG00000088812.17	ATRN	SG	TOT	OK	24.7731	5.72121	2.11438	-8.74538	5e-05	0.000542289	yes	8651	7	0.330149	2.27485	4.47669	0.508154
1310	ENST00000262932	ENSG00000166997.7	CNPY4	SG	TOT	OK	6.48615	8.21546	-0.34098	0.237137	0.66325	0.812693	no	1478	0	0.715356	0.595606	6.42837	0.0926527
1311	ENST00000262942	ENSG00000241685.9	ARPC1A	SG	TOT	OK	30.2872	44.1565	-0.543916	1.01784	0.07935	0.325592	no	1582	1	0.0637798	2.78119	34.5513	0.0804947
1312	ENST00000262947	ENSG00000074842.7	MYDGF	SG	TOT	OK	24.929	70.6227	-1.50231	4.56943	5e-05	0.000542289	yes	990	1		2.28916	55.2603	0.0414251
1313	ENST00000262948	ENSG00000126934.13	MAP2K2	SG	TOT	OK	13.8224	27.0863	-0.970556	2.8758	5e-05	0.000542289	yes	1727	0	0.0580844	1.26927	21.1943	0.0598876
1314	ENST00000262960	ENSG00000142002.17	DPP9	SG	TOT	OK	21.7917	13.1015	0.734048	-3.0642	5e-05	0.000542289	yes	4273	1	0.103713	2.00107	10.2516	0.195197
1315	ENST00000262962	ENSG00000105248.15	YJU2	SG	TOT	OK	9.72443	18.3312	-0.914613	3.91111	5e-05	0.000542289	yes	1431	0		0.892969	14.3437	0.0622553
1316	ENST00000262971	ENSG00000105229.6	PIAS4	SG	TOT	OK	11.6569	9.45643	0.30182	-1.24727	0.0312	0.162189	no	3069	1	0.448608	1.07042	7.3994	0.144663
1317	ENST00000262982	ENSG00000124207.16	CSE1L	SG	TOT	OK	97.1386	111.09	-0.193612	0.906387	0.11285	0.396138	no	3550	2	0.0624171	8.91998	86.9249	0.102617
1318	ENST00000262990	ENSG00000109445.10	ZNF330	SG	TOT	OK	4.44774	8.66254	-0.961717	2.7968	5e-05	0.000542289	yes	1891	1	0.241178	0.408424	6.7782	0.0602556
1319	ENST00000262994	ENSG00000109458.8	GAB1	SG	TOT	OK	3.25822	1.01094	1.68839	-1.94261	0.0038	0.0276644	yes	2648	0	0.534039	0.299194	0.791033	0.378232
1320	ENST00000263025	ENSG00000102882.11	MAPK3	SG	TOT	OK	6.68248	9.40308	-0.49275	1.30526	0.0237	0.129798	no	1787	1	0.11763	0.613635	7.35765	0.0834009
1321	ENST00000263033	ENSG00000102362.15	SYTL4	SG	TOT	OK	4.59994	3.08572	0.57601	-1.2841	0.0262	0.140405	no	2335	0	0.47383	0.4224	2.41449	0.174944
1322	ENST00000263035	ENSG00000181192.11	DHTKD1	SG	TOT	OK	3.91298	1.90962	1.03498	-4.13616	5e-05	0.000542289	yes	5173	0	0.378282	0.359319	1.49423	0.240472
1323	ENST00000263036	ENSG00000123240.16	OPTN	SG	TOT	OK	6.10237	6.51837	-0.0951404	0.212103	0.71145	0.841368	no	2464	0	0.312951	0.560365	5.10045	0.109866
1324	ENST00000263038	ENSG00000107537.13	PHYH	SG	TOT	OK	0.563736	2.51017	-2.15469	2.3023	0.00195	0.015416	yes	1541	0	0.0659021	0.0517664	1.96414	0.0263558
1325	ENST00000263056	ENSG00000107968.9	MAP3K8	SG	TOT	OK	1.81233	1.26544	0.518207	-1.38698	0.01695	0.0988049	no	2850	0	0.451015	0.166421	0.990172	0.168073
1326	ENST00000263073	ENSG00000070366.13	SMG6	SG	TOT	OK	22.4048	6.00581	1.89938	-4.44086	5e-05	0.000542289	yes	5974	4	0.604452	2.05737	4.69938	0.437797
1327	ENST00000263083	ENSG00000108963.17	DPH1	SG	TOT	OK	6.75571	9.46193	-0.486026	1.47195	0.01115	0.0696852	no	2646	2	0.646363	0.620359	7.4037	0.0837904
1328	ENST00000263088	ENSG00000129219.13	PLD2	SG	TOT	OK	3.21713	3.49948	-0.121366	0.386504	0.49645	0.705689	no	3443	0	0.118116	0.295421	2.73825	0.107887
1329	ENST00000263092	ENSG00000127804.12	METTL16	SG	TOT	OK	11.2922	4.6509	1.27975	-4.92619	5e-05	0.000542289	yes	5740	1	0.585065	1.03693	3.6392	0.284934
1330	ENST00000263097	ENSG00000064666.14	CNN2	SG	TOT	OK	88.0415	80.6832	0.125915	-0.551164	0.331	0.582653	no	2149	1	0.091163	8.08462	63.1324	0.128058
1331	ENST00000263102	ENSG00000108091.10	CCDC6	SG	TOT	OK	34.624	24.5951	0.493402	-2.38222	5e-05	0.000542289	yes	5727	4	0.306312	3.17943	19.245	0.165208
1332	ENST00000263116	ENSG00000100228.12	RAB36	SG	TOT	OK	7.0508	3.69843	0.930876	-4.02101	5e-05	0.000542289	yes	3828	3	0.558219	0.647456	2.89392	0.22373
1333	ENST00000263119	ENSG00000099991.17	CABIN1	SG	TOT	OK	34.2197	14.5607	1.23275	-5.25062	5e-05	0.000542289	yes	7233	3	0.249365	3.1423	11.3933	0.275802
1334	ENST00000263168	ENSG00000116489.12	CAPZA1	SG	TOT	OK	38.2946	58.0818	-0.600946	2.65635	5e-05	0.000542289	yes	2358	1	0.103574	3.51649	45.4474	0.077375
1335	ENST00000263181	ENSG00000121621.6	KIF18A	SG	TOT	OK	14.5304	13.6856	0.0864201	-0.366422	0.5275	0.726256	no	3417	3	0.471903	1.33429	10.7086	0.1246
1336	ENST00000263196	ENSG00000070413.19	DGCR2	SG	TOT	OK	26.4688	11.9276	1.15	-1.65036	0.0308	0.160409	no	4438	2	0.707648	2.43056	9.33302	0.260426
1337	ENST00000263201	ENSG00000093009.9	CDC45	SG	TOT	OK	29.4353	38.8332	-0.399742	1.22178	0.0428	0.20719	no	1879	1	0.132209	2.70297	30.3859	0.0889546
1338	ENST00000263208	ENSG00000100084.14	HIRA	SG	TOT	OK	57.5288	24.9857	1.20318	-3.75719	5e-05	0.000542289	yes	4053	2	0.349354	5.28272	19.5506	0.270207
1339	ENST00000263212	ENSG00000100034.13	PPM1F	SG	TOT	OK	32.7784	18.3497	0.83699	-3.21783	5e-05	0.000542289	yes	5149	1	0.278575	3.00995	14.3581	0.209634
1340	ENST00000263228	ENSG00000107341.4	UBE2R2	SG	TOT	OK	34.8233	19.1789	0.86053	-4.13503	5e-05	0.000542289	yes	4477	0	0.45607	3.19773	15.007	0.213083
1341	ENST00000263233	ENSG00000102003.10	SYP	SG	TOT	OK	2.67735	3.61364	-0.432647	1.4788	0.0106	0.0667638	no	2421	0		0.245854	2.82757	0.0869487
1342	ENST00000263239	ENSG00000088205.12	DDX18	SG	TOT	OK	39.4374	36.0401	0.129962	-0.557204	0.33745	0.588083	no	3753	4	0.207653	3.62143	28.2004	0.128418
1343	ENST00000263245	ENSG00000242247.10	ARFGAP3	SG	TOT	OK	7.82925	11.9103	-0.605266	1.24762	0.03145	0.163269	no	2728	0	0.053097	0.718939	9.31948	0.0771437
1344	ENST00000263246	ENSG00000100266.18	PACSIN2	SG	TOT	OK	25.9502	18.1681	0.514339	-1.66297	0.00385	0.0279698	yes	3251	3	0.403299	2.38294	14.216	0.167623
1345	ENST00000263253	ENSG00000100393.12	EP300	SG	TOT	OK	80.945	17.0648	2.24592	-10.1663	5e-05	0.000542289	yes	8779	8	0.713256	7.43297	13.3527	0.556662
1346	ENST00000263256	ENSG00000100418.7	DESI1	SG	TOT	OK	7.6591	10.329	-0.431451	1.91371	0.00095	0.00813748	yes	3780	1	0.256658	0.703315	8.08216	0.0870207
1347	ENST00000263257	ENSG00000104967.6	NOVA2	SG	TOT	OK	6.05291	1.88952	1.67961	-7.41859	5e-05	0.000542289	yes	8122	1	0.248044	0.555823	1.4785	0.375938
1348	ENST00000263265	ENSG00000105559.11	PLEKHA4	SG	TOT	OK	1.27533	1.21953	0.0645489	-0.181104	0.7486	0.862941	no	3073	2	0.478362	0.11711	0.954249	0.122725
1349	ENST00000263268	ENSG00000118242.15	MREG	SG	TOT	OK	1.09156	1.52868	-0.4859	0.692585	0.2366	0.509	no	3148	1	0.36139	0.100235	1.19615	0.0837981
1350	ENST00000263270	ENSG00000042753.11	AP2S1	SG	TOT	OK	29.7458	124.792	-2.06877	8.7188	5e-05	0.000542289	yes	789	0	0.071976	2.73148	97.6463	0.0279732
1351	ENST00000263274	ENSG00000105486.13	LIG1	SG	TOT	OK	19.1512	17.051	0.167573	-0.534705	0.3548	0.601893	no	3125	2	0.25519	1.7586	13.3419	0.13181
1352	ENST00000263277	ENSG00000024422.11	EHD2	SG	TOT	OK	6.85327	7.05573	-0.0420037	0.1327	0.821	0.901132	no	3506	4	0.590962	0.629318	5.52092	0.113988
1353	ENST00000263278	ENSG00000087076.8	HSD17B14	SG	TOT	OK	1.09794	2.38129	-1.11694	2.67196	5e-05	0.000542289	yes	1050	2	0.206346	0.100821	1.86329	0.054109
1354	ENST00000263280	ENSG00000090372.14	STRN4	SG	TOT	OK	42.374	34.0036	0.317492	-0.768281	0.18005	0.46353	no	3176	2	0.123182	3.89109	26.6069	0.146244
1355	ENST00000263317	ENSG00000086991.12	NOX4	SG	TOT	OK	1.34465	1.63147	-0.278941	0.557197	0.34215	0.591958	no	4269	0	0.178812	0.123476	1.27658	0.0967238
1356	ENST00000263346	ENSG00000141002.19	TCF25	SG	TOT	OK	21.0564	26.9252	-0.354693	0.809218	0.1564	0.440415	no	2248	1	0.192815	1.93355	21.0682	0.0917758
1357	ENST00000263354	ENSG00000105402.7	NAPA	SG	TOT	OK	12.5212	19.4371	-0.634444	2.42813	5e-05	0.000542289	yes	1662	0	0.111992	1.14979	15.209	0.0755992
1358	ENST00000263360	ENSG00000074266.19	EED	SG	TOT	OK	4.75618	6.1481	-0.370337	0.910285	0.11365	0.396928	no	2088	0	0.289904	0.436747	4.81072	0.0907863
1359	ENST00000263368	ENSG00000090013.10	BLVRB	SG	TOT	OK	13.2261	84.6137	-2.67751	10.6609	5e-05	0.000542289	yes	799	1	0.100802	1.21452	66.2079	0.018344
1360	ENST00000263370	ENSG00000086544.2	ITPKC	SG	TOT	OK	8.91105	6.44743	0.466873	-1.03526	0.07545	0.314468	no	3376	2	0.770959	0.818278	5.04494	0.162198
1361	ENST00000263372	ENSG00000099337.4	KCNK6	SG	TOT	OK	2.94293	1.43413	1.03708	-4.1881	5e-05	0.000542289	yes	5721	2	0.776464	0.270242	1.12217	0.240821
1362	ENST00000263379	ENSG00000104998.3	IL27RA	SG	TOT	OK	24.4282	25.3034	-0.0507868	0.241757	0.67145	0.817484	no	2950	2	0.530504	2.24318	19.7992	0.113296
1363	ENST00000263382	ENSG00000105011.8	ASF1B	SG	TOT	OK	11.4518	13.9335	-0.282978	1.14801	0.04665	0.221284	no	1689	0	0.125317	1.05159	10.9026	0.0964532
1364	ENST00000263383	ENSG00000105135.15	ILVBL	SG	TOT	OK	5.43169	15.4294	-1.50621	3.02416	5e-05	0.000542289	yes	2305	2	0.141315	0.498778	12.0731	0.0413132
1365	ENST00000263384	ENSG00000105058.11	FAM32A	SG	TOT	OK	19.3336	34.0628	-0.817085	3.54258	5e-05	0.000542289	yes	1463	0	0.820542	1.77535	26.6532	0.0666094
1366	ENST00000263388	ENSG00000074181.8	NOTCH3	SG	TOT	OK	11.2926	9.82308	0.201127	-0.885113	0.121	0.403214	no	8680	3	0.451238	1.03697	7.68629	0.134912
1367	ENST00000263390	ENSG00000105085.10	MED26	SG	TOT	OK	11.6621	5.36533	1.12009	-1.72841	0.00345	0.0254196	yes	3172	3	0.771896	1.0709	4.19822	0.255084
1368	ENST00000263398	ENSG00000026508.18	CD44	SG	TOT	OK	24.2082	22.8453	0.0836013	-0.286874	0.6175	0.784697	no	4288	1	0.154863	2.22298	17.8758	0.124357
1369	ENST00000263433	ENSG00000125503.12	PPP1R12C	SG	TOT	OK	14.0934	14.6191	-0.052829	0.19	0.74045	0.858483	no	2997	3	0.484546	1.29416	11.439	0.113135
1370	ENST00000263440	ENSG00000088035.16	ALG6	SG	TOT	OK	1.96892	2.38716	-0.277893	0.718661	0.22285	0.499875	no	3325	0	0.149086	0.180801	1.86789	0.0967942
1371	ENST00000263461	ENSG00000120008.15	WDR11	SG	TOT	OK	13.6389	7.48329	0.865979	-2.63545	5e-05	0.000542289	yes	4545	1	0.193003	1.25242	5.85547	0.21389
1372	ENST00000263464	ENSG00000023445.13	BIRC3	SG	TOT	OK	11.7309	7.99013	0.554025	-2.43116	5e-05	0.000542289	yes	6877	0	0.4995	1.07722	6.25206	0.172298
1373	ENST00000263512	ENSG00000126903.15	SLC10A3	SG	TOT	OK	8.98778	15.1352	-0.751869	2.30894	0.00015	0.0015171	yes	2161	1		0.825324	11.8429	0.0696895
1374	ENST00000263559	ENSG00000122958.14	VPS26A	SG	TOT	OK	8.32548	13.1094	-0.654995	2.66319	5e-05	0.000542289	yes	4227	2	0.183521	0.764507	10.2577	0.0745297
1375	ENST00000263563	ENSG00000107719.8	PALD1	SG	TOT	OK	12.8615	10.3371	0.315225	-1.48176	0.0099	0.0631034	no	4610	1	0.376276	1.18104	8.0885	0.146014
1376	ENST00000263578	ENSG00000110074.10	FOXRED1	SG	TOT	OK	3.50188	7.96469	-1.18549	1.24783	0.04225	0.205085	no	1951	2	0.318961	0.321568	6.23215	0.0515983
1377	ENST00000263579	ENSG00000110063.9	DCPS	SG	TOT	OK	6.56701	8.81891	-0.425363	1.39412	0.0189	0.107946	no	5427	1	0.137649	0.603031	6.90056	0.0873888
1378	ENST00000263629	ENSG00000085760.14	MTIF2	SG	TOT	OK	15.9031	22.7312	-0.515359	2.25098	0.00015	0.0015171	yes	2536	1	0.328832	1.46034	17.7865	0.0821036
1379	ENST00000263630	ENSG00000115355.16	CCDC88A	SG	TOT	OK	0.356344	2.93999	-3.04447	1.09765	0.2344	0.507595	no	9699	6	0.480287	0.0327221	2.30046	0.0142242
1380	ENST00000263634	ENSG00000115239.21	ASB3	SG	TOT	OK	1.36045	2.07059	-0.605953	0.515562	0.36315	0.608918	no	2226	0	0.226592	0.124927	1.62018	0.0771066
1381	ENST00000263635	ENSG00000115183.14	TANC1	SG	TOT	OK	13.9025	3.20428	2.11727	-8.46691	5e-05	0.000542289	yes	7501	2	0.469581	1.27663	2.50726	0.509173
1382	ENST00000263650	ENSG00000021762.19	OSBPL5	SG	TOT	OK	4.33788	3.66345	0.243786	-0.649548	0.25595	0.520811	no	3854	1	0.541976	0.398336	2.86655	0.13896
1383	ENST00000263655	ENSG00000119865.8	CNRIP1	SG	TOT	OK	3.79802	6.17535	-0.701276	1.88845	0.0038	0.0276644	yes	1896	0	0.133607	0.348762	4.83204	0.072177
1384	ENST00000263657	ENSG00000115946.7	PNO1	SG	TOT	OK	9.37669	30.6985	-1.71102	3.72769	5e-05	0.000542289	yes	2242	1	0.334303	0.861037	24.0207	0.0358456
1385	ENST00000263663	ENSG00000115750.16	TAF1B	SG	TOT	OK	15.7943	12.7439	0.309598	-1.27372	0.02785	0.147767	no	2267	2	0.335638	1.45035	9.97175	0.145446
1386	ENST00000263666	ENSG00000121440.14	PDZRN3	SG	TOT	OK	1.48518	1.05532	0.492965	-1.397	0.01745	0.101177	no	4251	1	0.654868	0.13638	0.825759	0.165157
1387	ENST00000263674	ENSG00000110237.4	ARHGEF17	SG	TOT	OK	16.8312	6.94463	1.27717	-5.95571	5e-05	0.000542289	yes	8163	6	0.709429	1.54556	5.43398	0.284426
1388	ENST00000263681	ENSG00000077514.8	POLD3	SG	TOT	OK	9.39018	6.5692	0.515434	-1.78841	0.0015	0.012201	yes	3788	1	0.61474	0.862275	5.14022	0.167751
1389	ENST00000263694	ENSG00000060688.12	SNRNP40	SG	TOT	OK	31.2255	54.0553	-0.791709	3.65592	5e-05	0.000542289	yes	1615	1	0.0817408	2.86736	42.2968	0.0677913
1390	ENST00000263697	ENSG00000126698.10	DNAJC8	SG	TOT	OK	0.394698	4.09463	-3.37491	3.35274	0.00025	0.00243196	yes	1763	1	0.233682	0.0362441	3.20394	0.0113124
1391	ENST00000263702	ENSG00000116353.15	MECR	SG	TOT	OK	1.50218	6.26364	-2.05994	3.32455	5e-05	0.000542289	yes	2515	1	0.310832	0.137941	4.90113	0.0281448
1392	ENST00000263733	ENSG00000116199.11	FAM20B	SG	TOT	OK	34.3834	17.4449	0.978902	-4.7028	5e-05	0.000542289	yes	5991	5	0.482406	3.15734	13.6502	0.231304
1393	ENST00000263734	ENSG00000116016.13	EPAS1	SG	TOT	OK	2.70262	1.5265	0.824127	-3.0487	5e-05	0.000542289	yes	5155	3	0.337598	0.248174	1.19444	0.207774
1394	ENST00000263736	ENSG00000068784.12	SRBD1	SG	TOT	OK	17.2009	9.11298	0.91649	-4.12692	5e-05	0.000542289	yes	3667	2	0.709919	1.57951	7.13066	0.22151
1395	ENST00000263754	ENSG00000114166.7	KAT2B	SG	TOT	OK	4.11371	1.82571	1.17198	-4.77322	5e-05	0.000542289	yes	4410	0	0.214454	0.377751	1.42857	0.264426
1396	ENST00000263780	ENSG00000083937.8	CHMP2B	SG	TOT	OK	7.79976	7.31654	0.0922679	-0.318506	0.57285	0.756599	no	2590	1	0.102644	0.716231	5.72499	0.125106
1397	ENST00000263791	ENSG00000128829.11	EIF2AK4	SG	TOT	OK	44.9352	18.4418	1.28487	-6.00748	5e-05	0.000542289	yes	5538	3	0.366719	4.12628	14.4302	0.285948
1398	ENST00000263805	ENSG00000103994.17	ZNF106	SG	TOT	OK	31.838	9.70489	1.71396	-5.27815	5e-05	0.000542289	yes	10460	9	0.432278	2.9236	7.59381	0.384998
1399	ENST00000263847	ENSG00000110048.11	OSBP	SG	TOT	OK	20.476	11.5168	0.83019	-3.97132	5e-05	0.000542289	yes	4713	2	0.566148	1.88026	9.01158	0.208649
1400	ENST00000263849	ENSG00000104427.11	ZC2HC1A	SG	TOT	OK	1.3423	1.64654	-0.294734	0.543802	0.31495	0.569728	no	3310	1	0.293494	0.12326	1.28837	0.095671
1401	ENST00000263856	ENSG00000115561.15	CHMP3	SG	TOT	OK	9.88913	11.2158	-0.181618	0.381	0.4899	0.701425	no	3138	2	0.166876	0.908093	8.77606	0.103474
1402	ENST00000263857	ENSG00000068654.15	POLR1A	SG	TOT	OK	35.0172	9.86627	1.82749	-7.02059	5e-05	0.000542289	yes	12480	5	0.594091	3.21554	7.72009	0.416516
1403	ENST00000263893	ENSG00000122481.16	RWDD3	SG	TOT	OK	0.243348	1.3518	-2.47379	1.16625	0.1091	0.391575	no	1078	1	0.644575	0.022346	1.05775	0.0211261
1404	ENST00000263895	ENSG00000115963.13	RND3	SG	TOT	OK	56.3969	40.1261	0.491075	-2.13672	0.0003	0.00287097	yes	2684	2	0.631963	5.17878	31.3976	0.164942
1405	ENST00000263897	ENSG00000053501.12	USE1	SG	TOT	OK	2.16551	6.98454	-1.68946	1.57032	0.0607	0.268895	no	845	0	0.407554	0.198853	5.46521	0.0363852
1406	ENST00000263904	ENSG00000115145.9	STAM2	SG	TOT	OK	3.19815	3.36476	-0.0732656	0.256725	0.65325	0.806578	no	5472	1	0.272496	0.293678	2.63283	0.111544
1407	ENST00000263921	ENSG00000109220.10	CHIC2	SG	TOT	OK	8.80246	25.1843	-1.51655	2.21592	0.00095	0.00813748	yes	1109	0	0.0468666	0.808307	19.706	0.0410183
1408	ENST00000263925	ENSG00000072201.13	LNX1	SG	TOT	OK	0.727081	1.56293	-1.10407	0.744546	0.2457	0.51437	no	3978	1	0.405816	0.0667659	1.22295	0.0545942
1409	ENST00000263932	ENSG00000120949.14	TNFRSF8	SG	TOT	OK	2.6373	1.74632	0.594748	-2.23359	5e-05	0.000542289	yes	3760	3	0.857752	0.242176	1.36645	0.177231
1410	ENST00000263955	ENSG00000081320.10	STK17B	SG	TOT	OK	3.38512	4.17192	-0.301506	1.10719	0.05505	0.250487	no	5273	2	0.169216	0.310847	3.26441	0.0952228
1411	ENST00000263956	ENSG00000119041.10	GTF3C3	SG	TOT	OK	9.19783	7.94891	0.210537	-0.814724	0.154	0.438252	no	4261	1	0.0990712	0.844612	6.2198	0.135794
1412	ENST00000263960	ENSG00000115520.8	COQ10B	SG	TOT	OK	6.4651	10.0807	-0.640845	2.51002	5e-05	0.000542289	yes	2239	0	0.103927	0.593673	7.88787	0.075264
1413	ENST00000263980	ENSG00000090020.10	SLC9A1	SG	TOT	OK	6.18941	3.5815	0.789237	-3.30448	5e-05	0.000542289	yes	4737	1	0.443566	0.568357	2.80243	0.202809
1414	ENST00000263985	ENSG00000059691.11	GATB	SG	TOT	OK	2.92132	2.26237	0.36879	-0.583513	0.2839	0.543603	no	2369	0		0.268257	1.77024	0.151537
1415	ENST00000263997	ENSG00000103061.12	SLC7A6OS	SG	TOT	OK	5.12577	5.18289	-0.0159863	0.0296784	0.96045	0.972474	no	4191	1	0.28208	0.470686	4.05547	0.116062
1416	ENST00000264005	ENSG00000213398.7	LCAT	SG	TOT	OK	2.29844	2.39353	-0.0584841	0.0543871	0.92455	0.953249	no	1496	0	0.5963	0.21106	1.87287	0.112693
1417	ENST00000264010	ENSG00000102974.15	CTCF	SG	TOT	OK	27.4297	16.6	0.724557	-1.82193	0.00605	0.0414256	yes	3814	3	0.593756	2.5188	12.989	0.193917
1418	ENST00000264021	ENSG00000118096.7	IFT46	SG	TOT	OK	4.5543	9.03695	-0.988607	0.460805	0.4322	0.661326	no	1562	0		0.418209	7.07117	0.0591429
1419	ENST00000264025	ENSG00000110400.10	NECTIN1	SG	TOT	OK	19.9127	5.41271	1.87927	-8.38623	5e-05	0.000542289	yes	5956	3		1.82853	4.2353	0.431736
1420	ENST00000264028	ENSG00000095139.13	ARCN1	SG	TOT	OK	27.252	16.4897	0.724801	-1.07216	0.07075	0.300186	no	3994	3		2.50248	12.9027	0.193949
1421	ENST00000264033	ENSG00000110395.6	CBL	SG	TOT	OK	27.0463	6.36493	2.08722	-5.06424	5e-05	0.000542289	yes	11168	1	0.0957861	2.48359	4.98038	0.498675
1422	ENST00000264036	ENSG00000076706.16	MCAM	SG	TOT	OK	93.6098	55.5771	0.752168	-2.39149	5e-05	0.000542289	yes	3327	1	0.567427	8.59594	43.4876	0.197664
1423	ENST00000264039	ENSG00000063660.8	GPC1	SG	TOT	OK	98.4725	87.5268	0.169996	-0.790989	0.1656	0.449418	no	3719	2	0.505928	9.04247	68.4873	0.132031
1424	ENST00000264071	ENSG00000104833.11	TUBB4A	SG	TOT	OK	1.92144	3.3637	-0.807859	2.65262	5e-05	0.000542289	yes	2277	1	0.452949	0.176441	2.632	0.0670367
1425	ENST00000264079	ENSG00000090674.15	MCOLN1	SG	TOT	OK	1.66809	2.42036	-0.537025	0.529994	0.3439	0.593495	no	2084	0	0.0848193	0.153176	1.89387	0.0808803
1426	ENST00000264080	ENSG00000125734.15	GPR108	SG	TOT	OK	2.80254	7.68506	-1.45532	2.03862	0.017	0.09903	no	2057	1	0.0984768	0.25735	6.01335	0.0427964
1427	ENST00000264107	ENSG00000091409.14	ITGA6	SG	TOT	OK	23.3618	17.7985	0.392393	-1.28869	0.02745	0.146035	no	5618	3	0.753444	2.14525	13.9268	0.154037
1428	ENST00000264108	ENSG00000128708.12	HAT1	SG	TOT	OK	20.2107	39.284	-0.958821	2.72593	5e-05	0.000542289	yes	1634	2	0.0949333	1.8559	30.7387	0.0603766
1429	ENST00000264126	ENSG00000121957.13	GPSM2	SG	TOT	OK	23.9603	14.2987	0.744761	-2.20965	0.0001	0.00104232	yes	7152	3	0.33968	2.20021	11.1883	0.196652
1430	ENST00000264144	ENSG00000058085.14	LAMC2	SG	TOT	OK	30.1031	12.5917	1.25744	-4.7353	5e-05	0.000542289	yes	5398	5	0.523203	2.76429	9.85266	0.280563
1431	ENST00000264151	ENSG00000128694.11	OSGEPL1	SG	TOT	OK	0.381975	1.44917	-1.92368	2.15151	0.0013	0.010763	yes	1910	2	0.499828	0.0350758	1.13394	0.0309328
1432	ENST00000264156	ENSG00000076003.4	MCM6	SG	TOT	OK	35.0108	22.0944	0.664117	-3.19432	5e-05	0.000542289	yes	3753	2	0.137844	3.21495	17.2883	0.185961
1433	ENST00000264161	ENSG00000115866.10	DARS	SG	TOT	OK	18.2141	41.9788	-1.20461	5.49587	5e-05	0.000542289	yes	3099	0	0.0566172	1.67255	32.8473	0.0509191
1434	ENST00000264183	ENSG00000054267.21	ARID4B	SG	TOT	OK	10.4084	2.03082	2.35762	-3.61801	5e-05	0.000542289	yes	6022	5	0.623533	0.955776	1.58906	0.601472
1435	ENST00000264187	ENSG00000116962.14	NID1	SG	TOT	OK	17.5742	10.8135	0.700618	-3.34401	5e-05	0.000542289	yes	5792	1	0.163267	1.61379	8.46127	0.190727
1436	ENST00000264198	ENSG00000090432.6	MUL1	SG	TOT	OK	12.141	14.8404	-0.289645	1.32319	0.0202	0.113986	no	2428	1	0.720137	1.11488	11.6122	0.096009
1437	ENST00000264202	ENSG00000077549.17	CAPZB	SG	TOT	OK	0.252635	23.6492	-6.54859	1.81646	0.11255	0.395789	no	1675	2	0.136693	0.0231988	18.5049	0.00125366
1438	ENST00000264218	ENSG00000109255.11	NMU	SG	TOT	OK	4.43884	11.9162	-1.42467	4.13892	5e-05	0.000542289	yes	816	1	0.0735352	0.407607	9.3241	0.0437154
1439	ENST00000264220	ENSG00000128059.8	PPAT	SG	TOT	OK	13.2669	15.0426	-0.181218	0.791038	0.1718	0.455822	no	3682	2	0.0541295	1.21826	11.7704	0.103502
1440	ENST00000264228	ENSG00000128039.10	SRD5A3	SG	TOT	OK	0.515441	1.41436	-1.45627	4.07882	5e-05	0.000542289	yes	4061	0	0.189884	0.0473316	1.1067	0.0427683
1441	ENST00000264230	ENSG00000084092.6	NOA1	SG	TOT	OK	12.7757	15.0875	-0.239955	0.273433	0.59585	0.771808	no	2218	2	0.32083	1.17316	11.8056	0.0993735
1442	ENST00000264233	ENSG00000051341.13	POLQ	SG	TOT	OK	17.1534	6.33822	1.43634	-6.75907	5e-05	0.000542289	yes	8757	2	0.503774	1.57515	4.95948	0.317604
1443	ENST00000264244	ENSG00000113845.9	TIMMDC1	SG	TOT	OK	5.10422	16.5004	-1.69273	4.22536	5e-05	0.000542289	yes	1271	1	0.153057	0.468707	12.9111	0.0363026
1444	ENST00000264245	ENSG00000031081.10	ARHGAP31	SG	TOT	OK	15.7518	5.12874	1.61884	-7.40935	5e-05	0.000542289	yes	9307	4	0.666086	1.44645	4.0131	0.360431
1445	ENST00000264249	ENSG00000115526.10	CHST10	SG	TOT	OK	22.4136	12.254	0.871122	-3.92123	5e-05	0.000542289	yes	2854	1	0.814403	2.05818	9.58842	0.214653
1446	ENST00000264254	ENSG00000115539.13	PDCL3	SG	TOT	OK	3.15809	4.7304	-0.582911	1.92137	0.001	0.00852377	yes	1038	0	0.193698	0.289999	3.70141	0.0783483
1447	ENST00000264255	ENSG00000115514.11	TXNDC9	SG	TOT	OK	7.78276	20.3215	-1.38465	1.63734	0.0099	0.0631034	no	1508	1	0.162565	0.71467	15.901	0.0449449
1448	ENST00000264266	ENSG00000118855.18	MFSD1	SG	TOT	OK	0.417398	12.0594	-4.85259	2.58306	0.13095	0.412094	no	1594	2	0.0627618	0.0383286	9.43615	0.00406189
1449	ENST00000264276	ENSG00000003393.14	ALS2	SG	TOT	OK	12.4569	3.47258	1.84286	-6.74615	5e-05	0.000542289	yes	6675	4	0.633889	1.14388	2.7172	0.420979
1450	ENST00000264279	ENSG00000055044.10	NOP58	SG	TOT	OK	33.3229	73.7308	-1.14575	5.16384	5e-05	0.000542289	yes	1994	1	0.297638	3.05995	57.6923	0.0530392
1451	ENST00000264313	ENSG00000109171.14	SLAIN2	SG	TOT	OK	10.2098	9.79908	0.0592387	-0.208748	0.7077	0.839159	no	6081	1	0.317158	0.937539	7.66751	0.122274
1452	ENST00000264346	ENSG00000138642.14	HERC6	SG	TOT	OK	3.39449	1.19503	1.50615	-2.47571	0.00415	0.0298809	yes	3776	2	0.401248	0.311707	0.935078	0.333349
1453	ENST00000264380	ENSG00000115020.16	PIKFYVE	SG	TOT	OK	21.5737	4.9845	2.11375	-9.39527	5e-05	0.000542289	yes	9908	4	0.325471	1.98106	3.90023	0.507933
1454	ENST00000264389	ENSG00000138663.8	COPS4	SG	TOT	OK	8.75649	26.2502	-1.5839	6.12053	5e-05	0.000542289	yes	1651	1	0.0418082	0.804085	20.5401	0.0391472
1455	ENST00000264409	ENSG00000138678.10	GPAT3	SG	TOT	OK	15.318	11.5928	0.401994	-1.73183	0.0035	0.0257444	yes	2928	0		1.40661	9.07105	0.155066
1456	ENST00000264433	ENSG00000052795.12	FNIP2	SG	TOT	OK	7.75452	2.43084	1.67358	-6.99523	5e-05	0.000542289	yes	7038	3	0.523205	0.712077	1.90207	0.37437
1457	ENST00000264434	ENSG00000115998.7	C2orf42	SG	TOT	OK	1.84935	3.30137	-0.836046	0.988622	0.1047	0.384818	no	2524	3	0.319185	0.169821	2.58323	0.0657397
1458	ENST00000264444	ENSG00000059728.10	MXD1	SG	TOT	OK	1.63837	1.20516	0.443039	-0.890565	0.11465	0.398161	no	5549	0	0.215785	0.150447	0.943005	0.15954
1459	ENST00000264454	ENSG00000093183.13	SEC22C	SG	TOT	OK	1.67653	15.6776	-3.22515	1.67471	0.0726	0.305797	no	6340	1	0.258812	0.153951	12.2673	0.0125497
1460	ENST00000264474	ENSG00000121552.3	CSTA	SG	TOT	OK	1.17035	3.35935	-1.52124	3.38983	5e-05	0.000542289	yes	744	1	0.221071	0.10747	2.6286	0.040885
1461	ENST00000264501	ENSG00000138688.15	KIAA1109	SG	TOT	OK	20.9815	3.46622	2.59768	-10.2098	5e-05	0.000542289	yes	15896	2	0.319628	1.92668	2.71222	0.710368
1462	ENST00000264563	ENSG00000095752.6	IL11	SG	TOT	OK	8.83592	13.7638	-0.639428	2.20536	5e-05	0.000542289	yes	2378	0	0.599008	0.811379	10.7698	0.0753384
1463	ENST00000264595	ENSG00000038002.8	AGA	SG	TOT	OK	1.19498	3.63024	-1.60308	4.11202	5e-05	0.000542289	yes	2037	2	0.0700489	0.109732	2.84056	0.0386303
1464	ENST00000264596	ENSG00000109674.3	NEIL3	SG	TOT	OK	4.30031	4.14331	0.0536571	-0.210608	0.7055	0.837707	no	2363	0	0.298014	0.394886	3.24203	0.121802
1465	ENST00000264637	ENSG00000126351.12	THRA	SG	TOT	OK	6.59151	4.77993	0.463618	-0.686281	0.2342	0.507431	no	2538	1	0.28618	0.605281	3.74016	0.161833
1466	ENST00000264638	ENSG00000108797.11	CNTNAP1	SG	TOT	OK	4.18515	2.89809	0.530175	-1.35753	0.02285	0.125956	no	5537	2	0.227919	0.384311	2.26768	0.169474
1467	ENST00000264639	ENSG00000108344.14	PSMD3	SG	TOT	OK	109.565	156.556	-0.514888	2.45399	5e-05	0.000542289	yes	2147	1	0.0981896	10.0611	122.501	0.0821306
1468	ENST00000264645	ENSG00000108349.16	CASC3	SG	TOT	OK	43.0885	30.6915	0.489465	-2.13158	0.0003	0.00287097	yes	3890	3	0.349536	3.9567	24.0153	0.164758
1469	ENST00000264657	ENSG00000168610.14	STAT3	SG	TOT	OK	20.8542	14.5601	0.518318	-1.726	0.0036	0.0263767	yes	4921	0	0.101857	1.91499	11.3929	0.168086
1470	ENST00000264669	ENSG00000124279.11	FASTKD3	SG	TOT	OK	4.3094	6.93709	-0.686844	1.14295	0.0513	0.237542	no	2431	0	0.529358	0.395721	5.42808	0.0729025
1471	ENST00000264670	ENSG00000037474.14	NSUN2	SG	TOT	OK	63.8651	30.8958	1.04762	-4.20273	5e-05	0.000542289	yes	3056	3	0.580051	5.86456	24.1751	0.242587
1472	ENST00000264689	ENSG00000109775.10	UFSP2	SG	TOT	OK	3.62322	6.65894	-0.878022	2.5	5e-05	0.000542289	yes	2361	1	0.0822794	0.332711	5.21044	0.0638547
1473	ENST00000264694	ENSG00000109762.15	SNX25	SG	TOT	OK	5.09929	2.06325	1.30537	-2.25555	0.0002	0.0019799	yes	3202	0	0.265224	0.468254	1.61444	0.290042
1474	ENST00000264703	ENSG00000115226.9	FNDC4	SG	TOT	OK	0.898821	1.95724	-1.12271	2.7821	5e-05	0.000542289	yes	1612	0	0.0848406	0.0825364	1.53149	0.053893
1475	ENST00000264705	ENSG00000084774.13	CAD	SG	TOT	OK	37.3607	23.7417	0.654098	-2.76414	5e-05	0.000542289	yes	7286	1	0.0596774	3.43073	18.5772	0.184674
1476	ENST00000264710	ENSG00000084733.10	RAB10	SG	TOT	OK	15.1041	24.2259	-0.681606	2.24624	0.0002	0.0019799	yes	3561	0	0.0802349	1.38697	18.9561	0.0731674
1477	ENST00000264712	ENSG00000084731.14	KIF3C	SG	TOT	OK	11.8792	5.96804	0.993113	-4.15329	5e-05	0.000542289	yes	5342	2	0.714022	1.09084	4.66983	0.233592
1478	ENST00000264716	ENSG00000075426.11	FOSL2	SG	TOT	OK	182.563	60.8677	1.58465	-6.8478	5e-05	0.000542289	yes	6713	1	0.619812	16.7643	47.6273	0.351989
1479	ENST00000264720	ENSG00000115207.13	GTF3C2	SG	TOT	OK	19.2978	20.0727	-0.0567983	0.143884	0.7955	0.887328	no	3882	2	0.363723	1.77207	15.7063	0.112825
1480	ENST00000264735	ENSG00000127252.5	HRASLS	SG	TOT	OK	3.70957	6.69046	-0.850854	2.78025	5e-05	0.000542289	yes	969	0	0.13049	0.34064	5.2351	0.0650685
1481	ENST00000264748	ENSG00000127418.14	FGFRL1	SG	TOT	OK	22.2511	8.17409	1.44475	-5.94796	5e-05	0.000542289	yes	3100	1	0.199162	2.04326	6.396	0.319459
1482	ENST00000264827	ENSG00000095066.11	HOOK2	SG	TOT	OK	3.25734	3.07302	0.0840349	-0.0457893	0.93805	0.959911	no	2603	2	0.424337	0.299113	2.40455	0.124394
1483	ENST00000264828	ENSG00000080573.6	COL5A3	SG	TOT	OK	5.2071	3.28655	0.663908	-2.93802	5e-05	0.000542289	yes	6207	1	0.357783	0.478154	2.57164	0.185934
1484	ENST00000264848	ENSG00000114529.12	C3orf52	SG	TOT	OK	0.997031	1.62732	-0.706792	1.73222	0.0034	0.0251044	yes	2237	0	0.223602	0.0915547	1.27333	0.0719016
1485	ENST00000264864	ENSG00000038210.12	PI4K2B	SG	TOT	OK	1.64036	1.71587	-0.064929	0.146438	0.78235	0.880607	no	3594	1	0.1616	0.15063	1.34262	0.112191
1486	ENST00000264883	ENSG00000138750.14	NUP54	SG	TOT	OK	7.66821	16.7706	-1.12897	3.58023	5e-05	0.000542289	yes	2249	2	0.175391	0.704152	13.1225	0.0536597
1487	ENST00000264896	ENSG00000138760.9	SCARB2	SG	TOT	OK	15.8802	11.2999	0.490915	-0.819676	0.1499	0.434332	no	4694	0	0.101329	1.45824	8.84186	0.164924
1488	ENST00000264908	ENSG00000138772.12	ANXA3	SG	TOT	OK	3.14877	10.4996	-1.73748	6.32178	5e-05	0.000542289	yes	1432	1	0.101565	0.289143	8.21565	0.0351942
1489	ENST00000264914	ENSG00000113273.16	ARSB	SG	TOT	OK	6.98521	3.90652	0.838422	-3.47624	5e-05	0.000542289	yes	4852	1	0.0831554	0.641433	3.05674	0.209842
1490	ENST00000264932	ENSG00000073578.16	SDHA	SG	TOT	OK	42.0459	34.0216	0.305513	-1.35021	0.01865	0.106746	no	2693	1	0.155456	3.86096	26.621	0.145035
1491	ENST00000264933	ENSG00000249915.7	PDCD6	SG	TOT	OK	14.5364	34.1332	-1.2315	3.35775	5e-05	0.000542289	yes	1110	0	0.100354	1.33484	26.7083	0.0499785
1492	ENST00000264935	ENSG00000112877.7	CEP72	SG	TOT	OK	8.64797	6.3204	0.452345	-1.42329	0.01465	0.0875927	no	2366	0	0.337346	0.79412	4.94554	0.160573
1493	ENST00000264954	ENSG00000109519.12	GRPEL1	SG	TOT	OK	6.00529	8.93042	-0.572495	2.05202	0.00025	0.00243196	yes	2653	0	0.429813	0.55145	6.98781	0.078916
1494	ENST00000264956	ENSG00000072840.12	EVC	SG	TOT	OK	7.98244	2.07743	1.94203	-4.34705	5e-05	0.000542289	yes	6427	0	0.674857	0.733006	1.62553	0.450933
1495	ENST00000264963	ENSG00000114988.11	LMAN2L	SG	TOT	OK	9.39282	13.2544	-0.496845	2.06738	0.00035	0.003304	yes	2398	1	0.542141	0.862518	10.3712	0.0831647
1496	ENST00000264977	ENSG00000073711.10	PPP2R3A	SG	TOT	OK	12.1193	5.20826	1.21843	-5.50628	5e-05	0.000542289	yes	6743	0	0.483224	1.11288	4.07532	0.273079
1497	ENST00000264990	ENSG00000240303.7	ACAD11	SG	TOT	OK	1.62961	1.26711	0.362994	-0.462557	0.41845	0.650883	no	3231	0	0.270875	0.149643	0.991479	0.150929
1498	ENST00000264992	ENSG00000034533.11	ASTE1	SG	TOT	OK	2.53691	2.32231	0.127511	-0.148236	0.79425	0.886958	no	2687	0	0.767392	0.232958	1.81714	0.1282
1499	ENST00000264993	ENSG00000091527.15	CDV3	SG	TOT	OK	82.4626	75.8877	0.119873	-0.399524	0.473	0.690228	no	3351	1	0.679822	7.57232	59.38	0.127523
1500	ENST00000264995	ENSG00000114686.8	MRPL3	SG	TOT	OK	30.7313	41.8838	-0.446682	1.49759	0.01005	0.0638372	no	1708	1	0.0849985	2.82197	32.7729	0.0861069
1501	ENST00000265000	ENSG00000109586.11	GALNT7	SG	TOT	OK	17.0596	12.5577	0.442015	-1.81055	0.00215	0.0167911	yes	4249	2	0.419932	1.56654	9.82606	0.159427
1502	ENST00000265028	ENSG00000090520.11	DNAJB11	SG	TOT	OK	32.1213	52.5434	-0.709978	2.90776	5e-05	0.000542289	yes	1640	0	0.276167	2.94961	41.1138	0.0717427
1503	ENST00000265036	ENSG00000035499.12	DEPDC1B	SG	TOT	OK	17.2763	11.504	0.586666	-2.05873	0.00075	0.00659071	yes	2504	2	0.198743	1.58644	9.00156	0.17624
1504	ENST00000265038	ENSG00000049167.14	ERCC8	SG	TOT	OK	1.94593	3.30271	-0.763191	1.2555	0.048	0.226023	no	2034	0	0.297147	0.17869	2.58428	0.0691448
1505	ENST00000265044	ENSG00000114850.6	SSR3	SG	TOT	OK	37.8001	63.2033	-0.741611	3.26602	5e-05	0.000542289	yes	4236	1	0.0353133	3.47108	49.4549	0.0701869
1506	ENST00000265056	ENSG00000073111.13	MCM2	SG	TOT	OK	56.0405	66.126	-0.238747	0.899951	0.11575	0.398815	no	3434	2	0.267685	5.14605	51.7418	0.0994564
1507	ENST00000265062	ENSG00000075785.12	RAB7A	SG	TOT	OK	24.5757	21.9734	0.161474	-0.576242	0.31005	0.566046	no	2185	2	0.219253	2.25672	17.1936	0.131254
1508	ENST00000265069	ENSG00000056097.15	ZFR	SG	TOT	OK	61.443	42.322	0.53784	-2.48634	5e-05	0.000542289	yes	4717	3	0.105394	5.64215	33.1158	0.170376
1509	ENST00000265070	ENSG00000113384.13	GOLPH3	SG	TOT	OK	23.3203	24.942	-0.0969884	0.421509	0.4635	0.683869	no	2678	1	0.325972	2.14144	19.5164	0.109725
1510	ENST00000265073	ENSG00000113387.11	SUB1	SG	TOT	OK	3.61876	7.47015	-1.04564	2.75565	5e-05	0.000542289	yes	3449	0	0.114125	0.332301	5.84519	0.0568504
1511	ENST00000265081	ENSG00000113318.9	MSH3	SG	TOT	OK	8.0909	6.25748	0.370718	-1.25182	0.0291	0.153149	no	4443	0	0.269735	0.742966	4.89631	0.15174
1512	ENST00000265093	ENSG00000113732.8	ATP6V0E1	SG	TOT	OK	14.3388	29.4514	-1.03841	2.55954	5e-05	0.000542289	yes	773	0	0.313918	1.31669	23.0449	0.057136
1513	ENST00000265100	ENSG00000037241.7	RPL26L1	SG	TOT	OK	0.216009	7.73877	-5.16294	2.63954	0.02015	0.113778	no	722	0	0.126563	0.0198355	6.05538	0.00327569
1514	ENST00000265138	ENSG00000113369.8	ARRDC3	SG	TOT	OK	4.00452	2.62262	0.610621	-2.34539	5e-05	0.000542289	yes	4239	0	0.48381	0.367725	2.05213	0.179192
1515	ENST00000265164	ENSG00000138794.9	CASP6	SG	TOT	OK	2.43523	4.94381	-1.02157	2.26697	5e-05	0.000542289	yes	1634	1	0.099166	0.223621	3.8684	0.0578071
1516	ENST00000265174	ENSG00000138801.8	PAPSS1	SG	TOT	OK	19.0138	14.1964	0.421522	-1.70715	0.0028	0.0212147	yes	2513	1	0.0968895	1.74599	11.1083	0.157179
1517	ENST00000265192	ENSG00000120727.12	PAIP2	SG	TOT	OK	9.81773	18.9875	-0.951591	3.88844	5e-05	0.000542289	yes	1456	2	0.0888775	0.901536	14.8572	0.0606801
1518	ENST00000265245	ENSG00000041802.10	LSG1	SG	TOT	OK	36.2527	29.2343	0.310429	-1.43054	0.0135	0.081871	no	3283	3	0.618723	3.32899	22.875	0.145529
1519	ENST00000265260	ENSG00000081154.11	PCNP	SG	TOT	OK	5.59663	16.2471	-1.53756	3.07332	5e-05	0.000542289	yes	2285	3	0.155017	0.513924	12.7129	0.0404253
1520	ENST00000265271	ENSG00000091009.7	RBM27	SG	TOT	OK	20.4567	11.0021	0.894793	-3.4173	5e-05	0.000542289	yes	6537	4	0.214725	1.87848	8.60884	0.218204
1521	ENST00000265295	ENSG00000040275.16	SPDL1	SG	TOT	OK	11.2405	10.3183	0.123493	-0.454956	0.4214	0.653178	no	2529	1	0.300669	1.03219	8.07379	0.127844
1522	ENST00000265299	ENSG00000106125.14	MINDY4	SG	TOT	OK	1.12239	1.10689	0.0200599	-0.0269774	0.9608	0.972659	no	2733	1		0.103066	0.866111	0.118999
1523	ENST00000265340	ENSG00000069011.15	PITX1	SG	TOT	OK	4.71703	8.66283	-0.87696	1.11421	0.05525	0.251052	no	2337	2	1	0.433152	6.77843	0.0639016
1524	ENST00000265343	ENSG00000072364.12	AFF4	SG	TOT	OK	64.3138	19.1835	1.74527	-6.40665	5e-05	0.000542289	yes	9536	8	0.353148	5.90577	15.0106	0.393441
1525	ENST00000265348	ENSG00000044090.8	CUL7	SG	TOT	OK	8.58747	5.68282	0.595626	-1.87143	0.00125	0.0103961	yes	5406	3	0.313587	0.788565	4.44665	0.177339
1526	ENST00000265350	ENSG00000124641.15	MED20	SG	TOT	OK	10.3713	9.66721	0.101427	-0.373563	0.50465	0.711457	no	2478	1	0.469405	0.952369	7.56433	0.125903
1527	ENST00000265351	ENSG00000124571.17	XPO5	SG	TOT	OK	42.2085	26.3117	0.681829	-2.65157	5e-05	0.000542289	yes	5323	2	0.0779364	3.8759	20.5882	0.188258
1528	ENST00000265354	ENSG00000112658.7	SRF	SG	TOT	OK	41.6437	22.0133	0.919726	-4.42721	5e-05	0.000542289	yes	4231	1	0.258298	3.82403	17.2248	0.222007
1529	ENST00000265388	ENSG00000064419.13	TNPO3	SG	TOT	OK	23.0026	14.9194	0.624607	-2.56393	5e-05	0.000542289	yes	4153	3	0.294798	2.11227	11.674	0.180937
1530	ENST00000265393	ENSG00000106052.13	TAX1BP1	SG	TOT	OK	24.2257	29.5484	-0.286538	0.791036	0.15565	0.439834	no	2478	1	0.213985	2.22458	23.1208	0.0962156
1531	ENST00000265395	ENSG00000106049.8	HIBADH	SG	TOT	OK	11.9657	12.7512	-0.0917324	0.32916	0.5643	0.751025	no	1878	1	0.238297	1.09878	9.97746	0.110126
1532	ENST00000265433	ENSG00000104320.13	NBN	SG	TOT	OK	20.448	19.9792	0.0334618	-0.141867	0.80555	0.892868	no	4622	3	0.310138	1.87769	15.6332	0.120109
1533	ENST00000265462	ENSG00000126432.13	PRDX5	SG	TOT	OK	42.6482	122.244	-1.5192	6.77224	5e-05	0.000542289	yes	860	0	0.154071	3.91627	95.6526	0.0409427
1534	ENST00000265471	ENSG00000149541.9	B3GAT3	SG	TOT	OK	3.57936	7.70082	-1.10531	3.75808	5e-05	0.000542289	yes	1452	1	0.428771	0.328683	6.02568	0.0545471
1535	ENST00000265498	ENSG00000085871.8	MGST2	SG	TOT	OK	1.47914	5.65554	-1.9349	1.89309	0.00895	0.0579239	no	740	1	0.124235	0.135826	4.42531	0.0306929
1536	ENST00000265523	ENSG00000106605.10	BLVRA	SG	TOT	OK	8.53324	22.6573	-1.40881	5.69226	5e-05	0.000542289	yes	1074	1	0.302169	0.783585	17.7287	0.0441986
1537	ENST00000265562	ENSG00000076201.14	PTPN23	SG	TOT	OK	11.6995	7.35619	0.669417	-2.06655	0.0004	0.00373244	yes	5237	3	0.326572	1.07433	5.75602	0.186645
1538	ENST00000265564	ENSG00000075914.12	EXOSC7	SG	TOT	OK	8.1893	30.3841	-1.8915	3.10313	5e-05	0.000542289	yes	1042	0	0.127	0.752002	23.7747	0.0316303
1539	ENST00000265565	ENSG00000114650.19	SCAP	SG	TOT	OK	13.2152	13.5715	-0.0383775	0.0997376	0.8638	0.922772	no	4254	2	0.124606	1.21352	10.6193	0.114274
1540	ENST00000265593	ENSG00000114859.15	CLCN2	SG	TOT	OK	1.72891	1.01408	0.769688	-0.953127	0.10035	0.377814	no	3244	2	0.213004	0.158761	0.79349	0.20008
1541	ENST00000265594	ENSG00000078070.12	MCCC1	SG	TOT	OK	3.17545	4.31031	-0.440831	1.00371	0.085	0.341325	no	2454	1	0.184404	0.291593	3.3727	0.0864569
1542	ENST00000265616	ENSG00000104691.14	UBXN8	SG	TOT	OK	1.6419	4.78365	-1.54275	2.64456	0.00135	0.0111333	yes	1451	0	0.19413	0.150771	3.74308	0.0402801
1543	ENST00000265631	ENSG00000004864.13	SLC25A13	SG	TOT	OK	19.9622	21.5747	-0.112073	0.515222	0.36255	0.608249	no	3141	2	0.0715082	1.83308	16.8816	0.108584
1544	ENST00000265663	ENSG00000165802.22	NSMF	SG	TOT	OK	7.88988	12.2652	-0.636495	2.07381	0.00025	0.00243196	yes	2981	1	0.218355	0.724507	9.59718	0.0754916
1545	ENST00000265686	ENSG00000110719.9	TCIRG1	SG	TOT	OK	5.42134	10.9092	-1.00882	2.17023	0.0016	0.0129268	yes	2668	0	0.235972	0.497827	8.53615	0.0583199
1546	ENST00000265689	ENSG00000110721.11	CHKA	SG	TOT	OK	7.23749	7.03874	0.0401711	-0.0902424	0.8698	0.925712	no	2714	2	0.331794	0.6646	5.50762	0.120669
1547	ENST00000265717	ENSG00000005249.12	PRKAR2B	SG	TOT	OK	3.86044	3.14287	0.296683	-1.09435	0.0568	0.256404	no	3689	2	0.102486	0.354494	2.45921	0.14415
1548	ENST00000265724	ENSG00000085563.14	ABCB1	SG	TOT	OK	2.17819	1.41406	0.623282	-1.95876	0.0006	0.00539248	yes	4720	0	0.231834	0.200017	1.10646	0.180772
1549	ENST00000265732	ENSG00000127993.15	RBM48	SG	TOT	OK	4.76573	3.52351	0.435683	-1.44877	0.01195	0.0739607	no	4667	1	0.709872	0.437624	2.75705	0.158729
1550	ENST00000265742	ENSG00000001629.9	ANKIB1	SG	TOT	OK	24.1268	12.7354	0.921797	-4.11854	5e-05	0.000542289	yes	6340	3	0.500293	2.2155	9.9651	0.222326
1551	ENST00000265748	ENSG00000011426.10	ANLN	SG	TOT	OK	101.844	63.2637	0.686917	-2.58122	5e-05	0.000542289	yes	4731	0	0.152543	9.35207	49.5021	0.188923
1552	ENST00000265753	ENSG00000106682.14	EIF4H	SG	TOT	OK	77.4804	54.5366	0.506606	-1.79525	0.0022	0.0171373	yes	2563	0		7.11482	42.6734	0.166727
1553	ENST00000265758	ENSG00000071462.11	BUD23	SG	TOT	OK	19.5661	46.5917	-1.25172	3.97955	5e-05	0.000542289	yes	1201	1		1.7967	36.4567	0.0492832
1554	ENST00000265806	ENSG00000104679.10	R3HCC1	SG	TOT	OK	6.36955	17.2313	-1.43577	4.34095	5e-05	0.000542289	yes	1573	1	0.465673	0.584899	13.483	0.0433804
1555	ENST00000265838	ENSG00000075239.13	ACAT1	SG	TOT	OK	11.3865	17.7556	-0.640954	1.49832	0.00985	0.0628481	no	1537	0	0.0936661	1.04559	13.8933	0.0752589
1556	ENST00000265843	ENSG00000110723.11	EXPH5	SG	TOT	OK	4.99382	1.82059	1.45574	-5.07012	5e-05	0.000542289	yes	10304	0	0.58825	0.458569	1.42456	0.321902
1557	ENST00000265846	ENSG00000105963.14	ADAP1	SG	TOT	OK	0.889959	1.71742	-0.948434	0.871443	0.1532	0.437695	no	2349	1	0.263658	0.0817226	1.34383	0.060813
1558	ENST00000265849	ENSG00000122512.15	PMS2	SG	TOT	OK	8.66242	5.89404	0.555513	-0.625342	0.22485	0.501369	no	5093	3	0.64216	0.795447	4.61192	0.172476
1559	ENST00000265857	ENSG00000239857.6	GET4	SG	TOT	OK	13.6655	22.5383	-0.721843	1.45734	0.0137	0.0828816	no	2090	3	0.325109	1.25487	17.6356	0.0711553
1560	ENST00000265866	ENSG00000096746.17	HNRNPH3	SG	TOT	OK	3.38407	3.88306	-0.198436	0.322397	0.5666	0.752761	no	2356	0	0.479897	0.31075	3.03839	0.102275
1561	ENST00000265881	ENSG00000076043.9	REXO2	SG	TOT	OK	0.0313709	49.7472	-10.631	1.80948	0.1784	0.461898	no	1080	1	0.135914	0.00288071	38.9258	7.4005e-05
1562	ENST00000265896	ENSG00000104549.11	SQLE	SG	TOT	OK	80.1149	54.7585	0.548987	-2.62646	5e-05	0.000542289	yes	2962	2	0.356023	7.35674	42.847	0.171698
1563	ENST00000265909	ENSG00000120451.10	SNX19	SG	TOT	OK	15.3689	6.35635	1.27374	-5.21898	5e-05	0.000542289	yes	15691	4	0.44966	1.41129	4.97367	0.283751
1564	ENST00000265963	ENSG00000110768.11	GTF2H1	SG	TOT	OK	0.812712	4.14462	-2.35042	1.5445	0.03855	0.191276	no	3012	2	0.376932	0.0746292	3.24305	0.023012
1565	ENST00000265978	ENSG00000051009.10	FAM160A2	SG	TOT	OK	4.44033	3.88665	0.19214	-0.489755	0.3924	0.631402	no	3481	4	0.574222	0.407744	3.0412	0.134073
1566	ENST00000265986	ENSG00000119912.16	IDE	SG	TOT	OK	11.9741	8.1305	0.558505	-2.32797	5e-05	0.000542289	yes	5894	1	0.0491384	1.09955	6.36189	0.172834
1567	ENST00000265990	ENSG00000095564.13	BTAF1	SG	TOT	OK	19.5405	10.1683	0.94239	-2.55097	5e-05	0.000542289	yes	7249	1	0.182951	1.79435	7.95642	0.225523
1568	ENST00000266014	ENSG00000016864.18	GLT8D1	SG	TOT	OK	6.17646	7.59504	-0.298277	0.19295	0.73135	0.853252	no	1856	2	0.50892	0.567168	5.94291	0.0954361
1569	ENST00000266022	ENSG00000004534.14	RBM6	SG	TOT	OK	19.2416	10.5839	0.862352	-1.93656	0.00095	0.00813748	yes	3630	1	0.666184	1.76691	8.28161	0.213353
1570	ENST00000266025	ENSG00000126062.3	TMEM115	SG	TOT	OK	17.3107	19.5275	-0.173844	0.634393	0.26545	0.528272	no	2107	0	0.879372	1.5896	15.2797	0.104033
1571	ENST00000266069	ENSG00000101193.7	GID8	SG	TOT	OK	45.7249	19.8351	1.20492	-5.79561	5e-05	0.000542289	yes	4369	2	0.503397	4.1988	15.5204	0.270534
1572	ENST00000266077	ENSG00000125520.13	SLC2A4RG	SG	TOT	OK	8.44629	14.0315	-0.732281	1.60262	0.00615	0.0420111	yes	2361	2	0.137323	0.775601	10.9793	0.0706423
1573	ENST00000266079	ENSG00000101161.7	PRPF6	SG	TOT	OK	29.088	29.6619	-0.0281889	0.135796	0.81	0.895332	no	3047	2	0.236992	2.67107	23.2096	0.115085
1574	ENST00000266085	ENSG00000100234.11	TIMP3	SG	TOT	OK	14.6372	13.3833	0.129214	-0.602166	0.29525	0.553705	no	4597	3	0.223245	1.3441	10.4721	0.128351
1575	ENST00000266087	ENSG00000100225.17	FBXO7	SG	TOT	OK	23.3414	28.0223	-0.263685	0.920597	0.10845	0.390714	no	2060	0	0.0435685	2.14338	21.9267	0.0977521
1576	ENST00000266254	ENSG00000100271.16	TTLL1	SG	TOT	OK	0.978434	1.15221	-0.235852	0.413704	0.48665	0.699232	no	1736	0		0.089847	0.901573	0.0996559
1577	ENST00000266263	ENSG00000242114.5	MTFP1	SG	TOT	OK	10.0983	33.7319	-1.74	1.98452	0.00485	0.0342266	yes	1133	1	0.296044	0.9273	26.3943	0.0351326
1578	ENST00000266304	ENSG00000167074.14	TEF	SG	TOT	OK	8.00962	5.27894	0.601486	-2.55711	5e-05	0.000542289	yes	4381	3	0.497787	0.735502	4.13063	0.178061
1579	ENST00000266458	ENSG00000139112.10	GABARAPL1	SG	TOT	OK	5.65598	10.0785	-0.833424	2.93599	5e-05	0.000542289	yes	1883	1	0.171559	0.519374	7.88615	0.065859
1580	ENST00000266542	ENSG00000139178.10	C1RL	SG	TOT	OK	7.12398	3.39513	1.06922	-2.87216	5e-05	0.000542289	yes	3335	2	0.771522	0.654176	2.6566	0.246246
1581	ENST00000266546	ENSG00000139182.14	CLSTN3	SG	TOT	OK	8.4638	5.04142	0.747476	-2.89903	5e-05	0.000542289	yes	4013	3	0.403759	0.777208	3.94477	0.197022
1582	ENST00000266556	ENSG00000139192.11	TAPBPL	SG	TOT	OK	0.945284	1.41607	-0.583071	0.703013	0.23205	0.506226	no	1781	0	0.372575	0.0868029	1.10804	0.0783395
1583	ENST00000266563	ENSG00000139197.10	PEX5	SG	TOT	OK	25.2438	20.9957	0.265839	-1.04656	0.06795	0.291758	no	3252	0	0.16325	2.31807	16.4286	0.1411
1584	ENST00000266679	ENSG00000111605.17	CPSF6	SG	TOT	OK	14.7924	16.2224	-0.133135	0.377241	0.5179	0.720095	no	2229	2	0.223186	1.35835	12.6936	0.107011
1585	ENST00000266712	ENSG00000139324.11	TMTC3	SG	TOT	OK	9.72867	4.36982	1.15467	-4.95676	5e-05	0.000542289	yes	7192	2	0.542641	0.893358	3.41926	0.261272
1586	ENST00000266718	ENSG00000139329.4	LUM	SG	TOT	OK	1.35187	2.48242	-0.876795	2.57851	5e-05	0.000542289	yes	2671	1		0.124139	1.94243	0.0639091
1587	ENST00000266732	ENSG00000120802.13	TMPO	SG	TOT	OK	30.0913	26.8527	0.164282	-0.507016	0.3699	0.613887	no	3615	0	0.2726	2.7632	21.0115	0.131509
1588	ENST00000266754	ENSG00000139354.10	GAS2L3	SG	TOT	OK	10.0251	7.12629	0.492387	-1.25269	0.03275	0.168446	no	2218	1	0.580886	0.920579	5.57613	0.165093
1589	ENST00000266771	ENSG00000139370.11	SLC15A4	SG	TOT	OK	6.21764	5.93192	0.0678666	-0.249401	0.66525	0.813896	no	2751	2	0.332668	0.570949	4.64156	0.123008
1590	ENST00000266970	ENSG00000123374.10	CDK2	SG	TOT	OK	22.1076	31.9957	-0.533338	2.07794	0.0004	0.00373244	yes	2240	1	0.159775	2.03008	25.0358	0.0810873
1591	ENST00000266971	ENSG00000139531.12	SUOX	SG	TOT	OK	3.16141	2.28214	0.470181	-0.845418	0.1386	0.421341	no	2319	0	0.837669	0.290304	1.78571	0.16257
1592	ENST00000266987	ENSG00000139546.10	TARBP2	SG	TOT	OK	5.35747	12.5109	-1.22356	3.23965	5e-05	0.000542289	yes	1510	1	0.284423	0.491962	9.78944	0.0502544
1593	ENST00000267023	ENSG00000139579.12	NABP2	SG	TOT	OK	5.50849	14.6034	-1.40657	2.70194	5e-05	0.000542289	yes	1400	1	0.199432	0.50583	11.4268	0.0442671
1594	ENST00000267064	ENSG00000139613.11	SMARCC2	SG	TOT	OK	19.2215	11.6913	0.717293	-1.56713	0.011	0.0688901	no	4076	4	0.410965	1.76506	9.14812	0.192942
1595	ENST00000267103	ENSG00000139637.13	C12orf10	SG	TOT	OK	12.2962	36.3877	-1.56523	4.31518	5e-05	0.000542289	yes	1202	0	0.0751187	1.12913	28.4724	0.0396569
1596	ENST00000267116	ENSG00000139645.9	ANKRD52	SG	TOT	OK	64.4627	16.2435	1.9886	-9.33465	5e-05	0.000542289	yes	8681	0	0.156179	5.91944	12.7101	0.465727
1597	ENST00000267163	ENSG00000139687.15	RB1	SG	TOT	OK	9.05135	9.20251	-0.0238935	0.105277	0.8559	0.918948	no	4768	1	0.0679994	0.831162	7.20071	0.115428
1598	ENST00000267202	ENSG00000139722.6	VPS37B	SG	TOT	OK	27.2301	18.2551	0.576903	-1.91585	0.00055	0.00498368	yes	2706	2	0.631012	2.50047	14.2841	0.175052
1599	ENST00000267205	ENSG00000139725.7	RHOF	SG	TOT	OK	30.1181	19.4244	0.632763	-1.89718	0.0014	0.0114843	yes	2435	1	0.471786	2.76567	15.1991	0.181963
1600	ENST00000267328	ENSG00000139832.4	RAB20	SG	TOT	OK	1.60862	2.0085	-0.320293	0.939199	0.10405	0.383849	no	1507	1	0.648007	0.147715	1.5716	0.0939906
1601	ENST00000267484	ENSG00000139970.16	RTN1	SG	TOT	OK	1.01593	1.1765	-0.211701	0.45676	0.39715	0.634539	no	3239	1		0.0932902	0.920579	0.101339
1602	ENST00000267488	ENSG00000139974.15	SLC38A6	SG	TOT	OK	0.214342	1.52984	-2.83539	1.11195	0.14255	0.426082	no	1605	1	0.183763	0.0196825	1.19706	0.0164424
1603	ENST00000267522	ENSG00000140006.11	WDR89	SG	TOT	OK	4.75746	10.3124	-1.11612	3.03129	5e-05	0.000542289	yes	1687	3	0.756196	0.436865	8.06917	0.05414
1604	ENST00000267569	ENSG00000140044.12	JDP2	SG	TOT	OK	19.2437	13.807	0.478987	-1.42656	0.0143	0.0858765	no	1700	0	0.840802	1.7671	10.8036	0.163566
1605	ENST00000267750	ENSG00000128463.12	EMC4	SG	TOT	OK	7.28376	24.3759	-1.7427	3.50267	5e-05	0.000542289	yes	1019	0	0.210381	0.668848	19.0735	0.0350669
1606	ENST00000267812	ENSG00000140259.6	MFAP1	SG	TOT	OK	12.0009	13.1889	-0.136182	0.610249	0.28605	0.545258	no	2043	2	0.763732	1.10201	10.32	0.106784
1607	ENST00000267836	ENSG00000104177.17	MYEF2	SG	TOT	OK	1.61291	1.81721	-0.17206	0.362697	0.51605	0.719089	no	2958	3	0.47405	0.148109	1.42192	0.104162
1608	ENST00000267838	ENSG00000140280.13	LYSMD2	SG	TOT	OK	1.70329	4.00864	-1.23479	3.45394	5e-05	0.000542289	yes	1277	0	0.160847	0.156409	3.13665	0.0498648
1609	ENST00000267884	ENSG00000140319.10	SRP14	SG	TOT	OK	9.33189	36.1224	-1.95265	4.9739	5e-05	0.000542289	yes	1119	1	0.159211	0.856923	28.2648	0.0303177
1610	ENST00000267938	ENSG00000140367.11	UBE2Q2	SG	TOT	OK	4.80967	13.8862	-1.52964	4.42916	5e-05	0.000542289	yes	2968	2	0.0874708	0.441659	10.8656	0.0406476
1611	ENST00000267953	ENSG00000140379.7	BCL2A1	SG	TOT	OK	0.694887	3.82944	-2.46228	2.18757	0.0015	0.012201	yes	780	0	0.357866	0.0638096	2.99643	0.0212952
1612	ENST00000267973	ENSG00000140395.8	WDR61	SG	TOT	OK	2.43087	11.8581	-2.28633	2.6008	5e-05	0.000542289	yes	1202	0	0.0556005	0.22322	9.27864	0.0240575
1613	ENST00000267978	ENSG00000140400.16	MAN2C1	SG	TOT	OK	4.4885	4.28709	0.0662355	-0.0695112	0.8967	0.938699	no	3261	1	0.220582	0.412167	3.35453	0.122869
1614	ENST00000267984	ENSG00000140406.3	TLNRD1	SG	TOT	OK	25.5908	22.8941	0.160648	-0.775825	0.1748	0.45869	no	4866	2		2.34994	17.914	0.131179
1615	ENST00000268043	ENSG00000140451.12	PIF1	SG	TOT	OK	4.2075	3.66941	0.197415	-0.384598	0.48305	0.696723	no	2687	2	0.415304	0.386364	2.87121	0.134565
1616	ENST00000268057	ENSG00000140463.13	BBS4	SG	TOT	OK	2.54549	3.18694	-0.32423	0.944871	0.09905	0.375297	no	2467	1	0.160191	0.233746	2.49369	0.0937347
1617	ENST00000268099	ENSG00000140497.16	SCAMP2	SG	TOT	OK	8.83322	8.87663	-0.007073	0.0230473	0.96575	0.975767	no	2453	0	0.087027	0.811131	6.94572	0.116781
1618	ENST00000268138	ENSG00000140534.13	TICRR	SG	TOT	OK	18.0092	6.9975	1.36383	-4.33092	5e-05	0.000542289	yes	6788	5	0.675442	1.65374	5.47535	0.302033
1619	ENST00000268148	ENSG00000140543.14	DET1	SG	TOT	OK	1.74236	1.38248	0.333779	-0.340593	0.55355	0.743734	no	2276	0	0.670166	0.159996	1.08175	0.147905
1620	ENST00000268150	ENSG00000140545.14	MFGE8	SG	TOT	OK	17.4028	25.2644	-0.537784	1.5655	0.0072	0.0480189	yes	1936	1	0.222674	1.59805	19.7687	0.0808375
1621	ENST00000268154	ENSG00000140548.9	ZNF710	SG	TOT	OK	10.712	4.80207	1.1575	-4.97633	5e-05	0.000542289	yes	4676	3	0.424133	0.983655	3.75749	0.261785
1622	ENST00000268182	ENSG00000140575.12	IQGAP1	SG	TOT	OK	95.9558	23.4618	2.03205	-7.33525	5e-05	0.000542289	yes	7205	1	0.247773	8.81137	18.3582	0.479969
1623	ENST00000268206	ENSG00000140598.14	EFL1	SG	TOT	OK	16.4633	9.00407	0.870602	-3.94247	5e-05	0.000542289	yes	3643	4		1.51178	7.04544	0.214576
1624	ENST00000268251	ENSG00000183044.11	ABAT	SG	TOT	OK	5.64604	2.84496	0.988828	-1.44736	0.0182	0.10467	no	4779	4	0.596512	0.518461	2.2261	0.232901
1625	ENST00000268261	ENSG00000140650.11	PMM2	SG	TOT	OK	36.9636	36.1502	0.0321046	-0.0998309	0.8594	0.920673	no	2285	0	0.670971	3.39427	28.2865	0.119996
1626	ENST00000268314	ENSG00000140691.16	ARMC5	SG	TOT	OK	3.71558	5.89309	-0.665439	1.51592	0.0167	0.0976094	no	3108	4	0.828904	0.341192	4.61118	0.0739923
1627	ENST00000268482	ENSG00000140829.11	DHX38	SG	TOT	OK	33.2684	18.1909	0.870934	-3.71804	5e-05	0.000542289	yes	4323	4	0.60995	3.05495	14.2339	0.214625
1628	ENST00000268483	ENSG00000140830.8	TXNL4B	SG	TOT	OK	3.85046	7.36439	-0.935536	1.23078	0.04395	0.211448	no	2521	1	0.390742	0.353578	5.76243	0.0613591
1629	ENST00000268489	ENSG00000140836.16	ZFHX3	SG	TOT	OK	26.3213	4.08026	2.6895	-11.5285	5e-05	0.000542289	yes	15817	0	0.683575	2.41702	3.19269	0.757046
1630	ENST00000268605	ENSG00000140939.14	NOL3	SG	TOT	OK	2.74372	2.29246	0.259234	-0.346549	0.53215	0.729338	no	1394	0	0.57251	0.251949	1.79379	0.140456
1631	ENST00000268616	ENSG00000140948.11	ZCCHC14	SG	TOT	OK	18.6022	3.87467	2.26333	-8.55737	5e-05	0.000542289	yes	6911	3	0.6804	1.70819	3.03182	0.56342
1632	ENST00000268638	ENSG00000140968.10	IRF8	SG	TOT	OK	5.06272	3.75268	0.431991	-1.58205	0.0073	0.0485833	yes	2668	0	0.111381	0.464896	2.93637	0.158323
1633	ENST00000268668	ENSG00000140990.14	NDUFB10	SG	TOT	OK	19.7749	77.6564	-1.97343	6.3799	5e-05	0.000542289	yes	675	0	0.183134	1.81588	60.764	0.0298841
1634	ENST00000268695	ENSG00000141012.12	GALNS	SG	TOT	OK	9.81601	7.25483	0.436194	-1.12794	0.05035	0.234125	no	2344	1	0.323728	0.901378	5.67671	0.158785
1635	ENST00000268699	ENSG00000141013.16	GAS8	SG	TOT	OK	3.28131	3.20502	0.0339415	-0.0910959	0.87155	0.926483	no	3094	2	0.589034	0.301314	2.50784	0.120149
1636	ENST00000268711	ENSG00000141026.5	MED9	SG	TOT	OK	18.3675	8.60287	1.09427	-4.76866	5e-05	0.000542289	yes	2209	3	0.558911	1.68664	6.73151	0.250559
1637	ENST00000268717	ENSG00000141030.12	COPS3	SG	TOT	OK	29.979	67.2972	-1.16659	5.05954	5e-05	0.000542289	yes	1814	0	0.0570033	2.75289	52.6582	0.0522785
1638	ENST00000268766	ENSG00000160602.13	NEK8	SG	TOT	OK	1.26068	1.36378	-0.113405	0.155704	0.7804	0.879867	no	3573	0	0.526017	0.115765	1.06712	0.108483
1639	ENST00000268797	ENSG00000141098.12	GFOD2	SG	TOT	OK	9.45948	8.54934	0.145948	-0.348742	0.539	0.734011	no	2018	1	0.683001	0.868639	6.68962	0.129849
1640	ENST00000268802	ENSG00000141101.12	NOB1	SG	TOT	OK	8.72608	15.1422	-0.795168	3.33756	5e-05	0.000542289	yes	1716	1	0.450606	0.801293	11.8484	0.067629
1641	ENST00000268835	ENSG00000141127.14	PRPSAP2	SG	TOT	OK	4.28409	8.09637	-0.918286	2.57469	5e-05	0.000542289	yes	1958	0	0.132783	0.393397	6.33519	0.0620971
1642	ENST00000268896	ENSG00000141179.13	PCTP	SG	TOT	OK	3.79997	4.67441	-0.298797	0.88505	0.12355	0.405035	no	1972	0	0.239849	0.348941	3.6576	0.0954017
1643	ENST00000269097	ENSG00000141349.8	G6PC3	SG	TOT	OK	7.73872	19.7118	-1.34889	4.17323	5e-05	0.000542289	yes	1573	2	0.153579	0.710626	15.4239	0.0460729
1644	ENST00000269141	ENSG00000170558.8	CDH2	SG	TOT	OK	58.2411	21.3443	1.44819	-3.87478	5e-05	0.000542289	yes	4016	2	0.119959	5.34813	16.7013	0.320222
1645	ENST00000269142	ENSG00000141384.12	TAF4B	SG	TOT	OK	0.748564	2.05171	-1.45463	1.39543	0.04645	0.220546	no	4751	0	0.474346	0.0687387	1.60541	0.042817
1646	ENST00000269143	ENSG00000141385.9	AFG3L2	SG	TOT	OK	53.8183	31.37	0.778713	-1.58793	0.01155	0.0718045	no	3160	2	0.452829	4.94199	24.5462	0.201335
1647	ENST00000269159	ENSG00000141401.11	IMPA2	SG	TOT	OK	1.63093	3.1662	-0.957054	2.41304	0.00015	0.0015171	yes	1449	1	0.226566	0.149764	2.47746	0.0604505
1648	ENST00000269187	ENSG00000141424.12	SLC39A6	SG	TOT	OK	12.9029	13.9153	-0.108976	0.419258	0.4737	0.690643	no	3566	6	0.273136	1.18484	10.8883	0.108817
1649	ENST00000269194	ENSG00000141428.16	C18orf21	SG	TOT	OK	8.84274	3.36753	1.3928	-2.53784	0.0003	0.00287097	yes	703	1	0.345021	0.812006	2.635	0.308161
1650	ENST00000269214	ENSG00000141446.10	ESCO1	SG	TOT	OK	6.44981	3.9726	0.699172	-2.72786	5e-05	0.000542289	yes	4488	1	0.502385	0.592269	3.10845	0.190535
1651	ENST00000269221	ENSG00000141452.9	RMC1	SG	TOT	OK	2.69437	5.72159	-1.08647	1.06232	0.08285	0.335168	no	2200	0		0.247417	4.47699	0.0552641
1652	ENST00000269228	ENSG00000141458.12	NPC1	SG	TOT	OK	18.3487	11.9101	0.62349	-2.51069	5e-05	0.000542289	yes	4760	2	0.18108	1.68491	9.31933	0.180798
1653	ENST00000269243	ENSG00000133026.12	MYH10	SG	TOT	OK	65.0899	11.2319	2.53483	-10.2351	5e-05	0.000542289	yes	7662	1	0.66896	5.97703	8.78865	0.680085
1654	ENST00000269260	ENSG00000141480.17	ARRB2	SG	TOT	OK	4.60009	7.33354	-0.672848	1.36266	0.0188	0.107463	no	1778	1	0.140151	0.422414	5.73829	0.0736132
1655	ENST00000269298	ENSG00000141504.11	SAT2	SG	TOT	OK	0.14488	1.38923	-3.26136	0.382208	0.21395	0.493765	no	912	1	0.37658	0.0133039	1.08703	0.0122388
1656	ENST00000269321	ENSG00000141522.11	ARHGDIA	SG	TOT	OK	138.008	185.631	-0.427684	1.84086	0.0016	0.0129268	yes	1837	1	0.261775	12.6729	145.251	0.0872483
1657	ENST00000269346	ENSG00000141540.10	TTYH2	SG	TOT	OK	3.26469	3.26832	-0.00159992	0.00532729	0.9896	0.991496	no	3433	0	0.167148	0.299788	2.55737	0.117225
1658	ENST00000269373	ENSG00000141560.14	FN3KRP	SG	TOT	OK	11.104	15.3951	-0.47139	2.02485	0.00035	0.003304	yes	1822	0	0.49069	1.01965	12.0462	0.0846447
1659	ENST00000269383	ENSG00000141569.11	TRIM65	SG	TOT	OK	12.4374	8.25407	0.591508	-2.52251	5e-05	0.000542289	yes	3384	2	0.359315	1.14209	6.45858	0.176833
1660	ENST00000269392	ENSG00000141577.13	CEP131	SG	TOT	OK	12.7194	5.15152	1.30396	-4.27326	5e-05	0.000542289	yes	3673	1		1.16799	4.03092	0.289757
1661	ENST00000269394	ENSG00000141579.6	ZNF750	SG	TOT	OK	0.523257	1.18026	-1.17351	1.06301	0.0758	0.315511	no	3158	0	0.587897	0.0480493	0.923521	0.0520284
1662	ENST00000269397	ENSG00000141582.14	CBX4	SG	TOT	OK	25.4757	15.3063	0.735003	-3.39085	5e-05	0.000542289	yes	2675	1	0.775288	2.33937	11.9768	0.195325
1663	ENST00000269571	ENSG00000141736.13	ERBB2	SG	TOT	OK	23.3203	9.27824	1.32966	-3.88544	5e-05	0.000542289	yes	4557	1	0.467659	2.14144	7.25997	0.294966
1664	ENST00000269593	ENSG00000141753.6	IGFBP4	SG	TOT	OK	13.1694	14.9406	-0.18205	0.818462	0.15205	0.436561	no	2205	1	0.0684348	1.20931	11.6906	0.103443
1665	ENST00000269701	ENSG00000105127.8	AKAP8	SG	TOT	OK	14.3352	13.7905	0.0558888	-0.201242	0.72425	0.849027	no	3665	2	0.666454	1.31636	10.7907	0.121991
1666	ENST00000269740	ENSG00000141873.10	SLC39A3	SG	TOT	OK	9.05303	17.515	-0.952117	1.93667	0.0032	0.0237969	yes	1367	2	0.657016	0.831316	13.705	0.0606578
1667	ENST00000269856	ENSG00000141965.4	FEM1A	SG	TOT	OK	2.36923	1.61589	0.552094	-1.42647	0.01155	0.0718045	no	9540	2	0.776781	0.21756	1.26439	0.172067
1668	ENST00000269886	ENSG00000141985.9	SH3GL1	SG	TOT	OK	35.6473	39.8189	-0.159661	0.742763	0.20255	0.484479	no	2516	1	0.141487	3.2734	31.1572	0.105061
1669	ENST00000269967	ENSG00000142039.3	CCDC97	SG	TOT	OK	8.90854	8.268	0.107651	-0.100134	0.85885	0.920481	no	3329	1	0.49391	0.818048	6.46948	0.126447
1670	ENST00000269973	ENSG00000124459.11	ZNF45	SG	TOT	OK	9.5914	7.12913	0.428016	-1.4934	0.01255	0.0770435	no	3926	3	0.710254	0.880753	5.57835	0.157888
1671	ENST00000269980	ENSG00000248098.11	BCKDHA	SG	TOT	OK	6.98752	10.0188	-0.519857	0.365383	0.52845	0.726773	no	1742	0	0.114731	0.641646	7.83944	0.0818484
1672	ENST00000270014	ENSG00000204920.10	ZNF155	SG	TOT	OK	3.48935	3.3684	0.0508923	-0.122419	0.80705	0.893619	no	2612	1	0.803422	0.320418	2.63568	0.121569
1673	ENST00000270061	ENSG00000130511.15	SSBP4	SG	TOT	OK	6.29502	7.44371	-0.241811	0.643134	0.26235	0.526031	no	1725	2	0.408432	0.578055	5.8245	0.0992455
1674	ENST00000270112	ENSG00000142149.8	HUNK	SG	TOT	OK	9.60107	3.16038	1.6031	-7.19365	5e-05	0.000542289	yes	7680	3	0.806248	0.881641	2.47291	0.35652
1675	ENST00000270139	ENSG00000142166.12	IFNAR1	SG	TOT	OK	9.42593	5.80437	0.699495	-3.2443	5e-05	0.000542289	yes	6075	4	0.586515	0.865558	4.54176	0.190578
1676	ENST00000270142	ENSG00000142168.14	SOD1	SG	TOT	OK	79.3004	286.153	-1.85139	8.58682	5e-05	0.000542289	yes	895	0	0.0379668	7.28195	223.907	0.0325222
1677	ENST00000270221	ENSG00000142227.10	EMP3	SG	TOT	OK	35.1676	98.6848	-1.48858	5.78168	5e-05	0.000542289	yes	649	0	0.0732685	3.22935	77.2182	0.0418211
1678	ENST00000270225	ENSG00000142230.11	SAE1	SG	TOT	OK	62.285	75.6327	-0.280125	0.800543	0.15065	0.435272	no	2522	1	0.221438	5.71947	59.1805	0.0966444
1679	ENST00000270233	ENSG00000187244.11	BCAM	SG	TOT	OK	18.586	21.5851	-0.215818	0.930364	0.1032	0.382744	no	2409	1	0.325436	1.7067	16.8897	0.10105
1680	ENST00000270257	ENSG00000142252.10	GEMIN7	SG	TOT	OK	1.55515	6.17786	-1.99005	1.57565	0.02215	0.122945	no	1653	1	0.800783	0.142805	4.83401	0.0295418
1681	ENST00000270451	ENSG00000171425.9	ZNF581	SG	TOT	OK	6.77048	14.4803	-1.09676	2.90765	5e-05	0.000542289	yes	1197	1	0.626683	0.621715	11.3304	0.0548713
1682	ENST00000270502	ENSG00000142444.6	TIMM29	SG	TOT	OK	3.8818	9.52567	-1.29509	4.77542	5e-05	0.000542289	yes	1347	0		0.356455	7.45358	0.0478234
1683	ENST00000270517	ENSG00000130159.13	ECSIT	SG	TOT	OK	6.87538	22.2058	-1.69143	5.37164	5e-05	0.000542289	yes	1647	1	0.222792	0.631348	17.3754	0.0363357
1684	ENST00000270530	ENSG00000142459.8	EVI5L	SG	TOT	OK	1.47457	1.30905	0.171772	-0.461823	0.4097	0.644362	no	3855	0	0.63982	0.135406	1.0243	0.132194
1685	ENST00000270538	ENSG00000104980.7	TIMM44	SG	TOT	OK	8.14584	17.554	-1.10766	2.41164	0.00015	0.0015171	yes	1843	0	0.276798	0.748011	13.7355	0.0544581
1686	ENST00000270583	ENSG00000104731.13	KLHDC4	SG	TOT	OK	10.4191	9.2364	0.173832	-0.273612	0.6331	0.794691	no	1924	1	0.582571	0.956758	7.22723	0.132382
1687	ENST00000270586	ENSG00000142507.9	PSMB6	SG	TOT	OK	24.3994	91.3207	-1.9041	8.57364	5e-05	0.000542289	yes	824	1	0.0966384	2.24053	71.4559	0.0313554
1688	ENST00000270642	ENSG00000142549.9	IGLON5	SG	TOT	OK	1.65196	1.31224	0.332152	-1.07642	0.06425	0.280038	no	2606	3	0.247758	0.151695	1.02679	0.147737
1689	ENST00000270645	ENSG00000142552.7	RCN3	SG	TOT	OK	17.9856	32.7457	-0.864464	3.96012	5e-05	0.000542289	yes	1469	0	0.427984	1.65157	25.6226	0.0644575
1690	ENST00000270649	ENSG00000142556.18	ZNF614	SG	TOT	OK	10.4454	5.77282	0.855521	-3.85719	5e-05	0.000542289	yes	4628	0	0.690914	0.959174	4.51707	0.212344
1691	ENST00000270747	ENSG00000142632.16	ARHGEF19	SG	TOT	OK	2.85623	4.04928	-0.50355	1.44189	0.0146	0.0873538	no	3322	1	0.274934	0.26228	3.16845	0.0827787
1692	ENST00000270776	ENSG00000142657.20	PGD	SG	TOT	OK	37.9599	42.7263	-0.170648	0.79473	0.16215	0.445813	no	2268	1	0.151327	3.48576	33.4322	0.104264
1693	ENST00000270792	ENSG00000142669.14	SH3BGRL3	SG	TOT	OK	8.8081	33.7899	-1.93969	7.18945	5e-05	0.000542289	yes	751	1	0.177579	0.808825	26.4397	0.0305913
1694	ENST00000270815	ENSG00000142686.7	C1orf216	SG	TOT	OK	11.9317	10.578	0.173724	-0.798309	0.16655	0.450467	no	2628	1	0.720042	1.09566	8.277	0.132374
1695	ENST00000271002	ENSG00000142856.16	ITGB3BP	SG	TOT	OK	4.15356	13.0548	-1.65216	2.64553	5e-05	0.000542289	yes	961	0	0.141434	0.38141	10.215	0.0373382
1696	ENST00000271064	ENSG00000142910.15	TINAGL1	SG	TOT	OK	26.4257	45.6877	-0.789867	3.37414	5e-05	0.000542289	yes	2207	2	0.628514	2.4266	35.7494	0.0678782
1697	ENST00000271277	ENSG00000143079.14	CTTNBP2NL	SG	TOT	OK	29.5139	13.2184	1.15884	-5.20415	5e-05	0.000542289	yes	5864	6	0.725883	2.71018	10.343	0.26203
1698	ENST00000271308	ENSG00000143106.12	PSMA5	SG	TOT	OK	0.655643	1.09299	-0.7373	0.639216	0.2672	0.52983	no	3815	1	0.0957111	0.060206	0.855235	0.070397
1699	ENST00000271332	ENSG00000143126.7	CELSR2	SG	TOT	OK	13.9005	3.31561	2.06779	-9.59163	5e-05	0.000542289	yes	11015	6	0.642447	1.27645	2.59437	0.492005
1700	ENST00000271373	ENSG00000143158.10	MPC2	SG	TOT	OK	3.10571	10.69	-1.78327	1.4787	0.02915	0.153331	no	2223	1	0.0587928	0.285189	8.36463	0.0340946
1701	ENST00000271375	ENSG00000213064.9	SFT2D2	SG	TOT	OK	29.6227	10.9905	1.43044	-6.76855	5e-05	0.000542289	yes	11040	0	0.16923	2.72017	8.59977	0.316308
1702	ENST00000271452	ENSG00000143228.12	NUF2	SG	TOT	OK	10.7263	17.2468	-0.685177	2.60595	5e-05	0.000542289	yes	1964	2	0.312311	0.984968	13.4951	0.0729868
1703	ENST00000271469	ENSG00000117143.13	UAP1	SG	TOT	OK	24.6256	46.697	-0.923174	3.09827	5e-05	0.000542289	yes	2377	1	0.258244	2.2613	36.5391	0.0618872
1704	ENST00000271526	ENSG00000143294.14	PRCC	SG	TOT	OK	17.7821	27.357	-0.621486	0.725812	0.2054	0.487208	no	2068	1	0.564849	1.63288	21.4061	0.0762812
1705	ENST00000271620	ENSG00000143363.16	PRUNE1	SG	TOT	OK	1.64999	1.05752	0.641771	-1.21715	0.0415	0.202461	no	3025	1		0.151514	0.82748	0.183103
1706	ENST00000271628	ENSG00000143368.9	SF3B4	SG	TOT	OK	17.9606	25.7318	-0.518716	2.20142	0.0002	0.0019799	yes	1544	1		1.64927	20.1344	0.0819132
1707	ENST00000271636	ENSG00000143375.14	CGN	SG	TOT	OK	4.59978	1.45946	1.65613	-6.62898	5e-05	0.000542289	yes	5101	0	0.738383	0.422386	1.14199	0.369869
1708	ENST00000271638	ENSG00000163191.5	S100A11	SG	TOT	OK	53.5722	124.798	-1.22004	5.55986	5e-05	0.000542289	yes	563	1	0.164409	4.91939	97.651	0.0503773
1709	ENST00000271640	ENSG00000143379.12	SETDB1	SG	TOT	OK	16.4622	6.52613	1.33486	-2.62075	0.0003	0.00287097	yes	4437	3	0.625297	1.51168	5.10652	0.29603
1710	ENST00000271732	ENSG00000143457.10	GOLPH3L	SG	TOT	OK	3.26046	3.54893	-0.122311	0.466358	0.4202	0.652452	no	3124	2	0.444639	0.299399	2.77694	0.107816
1711	ENST00000271764	ENSG00000143486.15	EIF2D	SG	TOT	OK	15.9715	23.7622	-0.573169	1.43996	0.02	0.113096	no	2011	1		1.46662	18.5933	0.0788791
1712	ENST00000271836	ENSG00000143537.13	ADAM15	SG	TOT	OK	3.64943	10.4025	-1.51118	1.27516	0.10585	0.386716	no	2799	1	0.120433	0.335118	8.13967	0.0411709
1713	ENST00000271843	ENSG00000143543.14	JTB	SG	TOT	OK	11.7607	44.6257	-1.9239	3.33147	5e-05	0.000542289	yes	1273	0	0.0577821	1.07995	34.9184	0.0309279
1714	ENST00000272065	ENSG00000143727.15	ACP1	SG	TOT	OK	6.76301	28.7483	-2.08774	7.12832	5e-05	0.000542289	yes	1474	0	0.0604438	0.621029	22.4948	0.0276077
1715	ENST00000272091	ENSG00000143751.9	SDE2	SG	TOT	OK	22.3041	12.2754	0.861534	-4.09055	5e-05	0.000542289	yes	3987	3	0.701411	2.04813	9.60516	0.213232
1716	ENST00000272102	ENSG00000143761.15	ARF1	SG	TOT	OK	84.2262	105.687	-0.327456	1.4594	0.0102	0.0646483	no	1840	1	0.0657926	7.73427	82.6972	0.0935252
1717	ENST00000272133	ENSG00000143786.7	CNIH3	SG	TOT	OK	1.66808	1.77879	-0.0927101	0.0862402	0.8752	0.928278	no	2539	2	0.579564	0.153175	1.39185	0.110051
1718	ENST00000272139	ENSG00000143793.12	C1orf35	SG	TOT	OK	5.24167	9.47499	-0.854098	2.61848	5e-05	0.000542289	yes	1290	1	0.457088	0.481329	7.41392	0.0649223
1719	ENST00000272163	ENSG00000143815.14	LBR	SG	TOT	OK	53.4581	33.9756	0.65391	-2.93264	5e-05	0.000542289	yes	3748	3	0.112837	4.90892	26.585	0.18465
1720	ENST00000272167	ENSG00000143819.12	EPHX1	SG	TOT	OK	6.3459	8.7124	-0.457244	1.14797	0.04535	0.216565	no	1635	1	0.12026	0.582727	6.81721	0.0854788
1721	ENST00000272217	ENSG00000143862.7	ARL8A	SG	TOT	OK	11.3704	11.3002	0.008937	-0.0355687	0.95185	0.967626	no	1789	0	0.105743	1.04411	8.8421	0.118084
1722	ENST00000272227	ENSG00000143870.12	PDIA6	SG	TOT	OK	170.406	185.441	-0.121979	0.573304	0.32275	0.576032	no	2279	0	0.285779	15.6479	145.103	0.107841
1723	ENST00000272233	ENSG00000143878.9	RHOB	SG	TOT	OK	128.845	123.714	0.0586289	-0.26519	0.64045	0.799	no	2367	2	0.642492	11.8315	96.8028	0.122223
1724	ENST00000272322	ENSG00000143952.19	VPS54	SG	TOT	OK	8.00886	3.51728	1.18714	-3.55926	5e-05	0.000542289	yes	4725	0	0.415696	0.735433	2.75218	0.267219
1725	ENST00000272342	ENSG00000143971.8	ETAA1	SG	TOT	OK	15.6907	6.03861	1.37762	-6.12976	5e-05	0.000542289	yes	4948	0	0.736465	1.44084	4.72505	0.304936
1726	ENST00000272418	ENSG00000144029.11	MRPS5	SG	TOT	OK	25.3659	33.9455	-0.420328	1.63442	0.00475	0.0336574	yes	3298	1	0.216414	2.32928	26.5614	0.0876942
1727	ENST00000272424	ENSG00000144034.14	TPRKB	SG	TOT	OK	7.49353	20.7771	-1.47128	3.88204	5e-05	0.000542289	yes	664	1	0.10123	0.688111	16.2575	0.0423257
1728	ENST00000272427	ENSG00000144036.15	EXOC6B	SG	TOT	OK	10.718	4.58533	1.22495	-4.76077	5e-05	0.000542289	yes	5910	1	0.135388	0.984206	3.5879	0.274313
1729	ENST00000272433	ENSG00000144040.12	SFXN5	SG	TOT	OK	5.04858	4.77883	0.0792195	-0.111694	0.8501	0.916086	no	4016	3	0.368645	0.463598	3.7393	0.12398
1730	ENST00000272438	ENSG00000144043.11	TEX261	SG	TOT	OK	28.595	35.5502	-0.314093	1.24442	0.03215	0.166134	no	3365	0		2.6258	27.8171	0.0943954
1731	ENST00000272444	ENSG00000144048.10	DUSP11	SG	TOT	OK	14.4651	20.1301	-0.476777	2.10609	0.00025	0.00243196	yes	1653	1	0.274008	1.32829	15.7513	0.0843293
1732	ENST00000272519	ENSG00000144118.13	RALB	SG	TOT	OK	11.9724	15.7742	-0.397856	1.43873	0.01235	0.0760103	no	2247	2	0.215201	1.09939	12.3429	0.0890711
1733	ENST00000272521	ENSG00000144120.12	TMEM177	SG	TOT	OK	5.76277	7.00543	-0.281711	0.542266	0.3451	0.594401	no	1363	1	0.881158	0.52918	5.48156	0.0965383
1734	ENST00000272542	ENSG00000144136.10	SLC20A1	SG	TOT	OK	182.669	151.045	0.274256	-1.15238	0.04375	0.210806	no	3297	1	0.217682	16.774	118.189	0.141926
1735	ENST00000272570	ENSG00000144161.12	ZC3H8	SG	TOT	OK	3.37043	4.175	-0.308843	0.627852	0.27295	0.534331	no	1601	0	0.441622	0.309498	3.26682	0.0947397
1736	ENST00000272638	ENSG00000144224.16	UBXN4	SG	TOT	OK	3.53932	7.49273	-1.08202	3.70327	5e-05	0.000542289	yes	3771	3	0.281099	0.325006	5.86286	0.0554348
1737	ENST00000272647	ENSG00000144233.9	AMMECR1L	SG	TOT	OK	29.2295	11.3662	1.36268	-6.35523	5e-05	0.000542289	yes	4692	4	0.756655	2.68407	8.89374	0.301793
1738	ENST00000272793	ENSG00000144357.16	UBR3	SG	TOT	OK	9.10456	4.43588	1.03737	-3.83984	5e-05	0.000542289	yes	8009	4	0.145901	0.836048	3.47095	0.24087
1739	ENST00000272898	ENSG00000144451.18	SPAG16	SG	TOT	OK	1.39598	3.10431	-1.15299	1.82024	0.00485	0.0342266	yes	1059	0	0.424492	0.128189	2.42904	0.0527736
1740	ENST00000272902	ENSG00000144455.13	SUMF1	SG	TOT	OK	3.03824	3.50653	-0.206807	0.294899	0.61055	0.780399	no	2147	1	0.131367	0.278994	2.74376	0.101683
1741	ENST00000272928	ENSG00000144476.5	ACKR3	SG	TOT	OK	3.09826	3.97824	-0.360672	0.923242	0.11175	0.394848	no	2015	0	0.601305	0.284505	3.11286	0.0913966
1742	ENST00000272937	ENSG00000144485.10	HES6	SG	TOT	OK	0.324939	1.61092	-2.30964	1.06924	0.1996	0.482132	no	1368	0	0.486418	0.0298383	1.2605	0.0236718
1743	ENST00000273047	ENSG00000144566.10	RAB5A	SG	TOT	OK	4.72687	9.05608	-0.938	2.86985	5e-05	0.000542289	yes	2518	1	0.368503	0.434056	7.08613	0.0612543
1744	ENST00000273048	ENSG00000144567.10	RETREG2	SG	TOT	OK	24.0309	20.032	0.262586	-0.81841	0.15745	0.441013	no	2533	2		2.20669	15.6745	0.140783
1745	ENST00000273062	ENSG00000144579.7	CTDSP1	SG	TOT	OK	15.6821	11.0463	0.505552	-2.04695	0.0005	0.00457171	yes	2525	0	0.246896	1.44005	8.64343	0.166606
1746	ENST00000273067	ENSG00000144583.4	2022-03-04	SG	TOT	OK	22.6834	11.4061	0.991827	-4.72256	5e-05	0.000542289	yes	4903	0		2.08296	8.92496	0.233386
1747	ENST00000273130	ENSG00000144635.8	DYNC1LI1	SG	TOT	OK	12.3452	25.1351	-1.02576	4.44275	5e-05	0.000542289	yes	2485	2	0.142772	1.13363	19.6675	0.0576395
1748	ENST00000273153	ENSG00000144655.14	CSRNP1	SG	TOT	OK	76.6397	61.144	0.325882	-1.35236	0.01915	0.109132	no	3164	2	0.63501	7.03762	47.8435	0.147097
1749	ENST00000273221	ENSG00000144711.15	IQSEC1	SG	TOT	OK	10.0017	5.60662	0.835047	-2.28488	0.0002	0.0019799	yes	5279	3	0.616677	0.91843	4.38703	0.209351
1750	ENST00000273223	ENSG00000144713.12	RPL32	SG	TOT	OK	18.2219	259.939	-3.83443	10.6934	5e-05	0.000542289	yes	567	0	0.0341266	1.67327	203.395	0.00822669
1751	ENST00000273258	ENSG00000144746.6	ARL6IP5	SG	TOT	OK	6.63952	9.85047	-0.569115	2.41935	5e-05	0.000542289	yes	2134	2	0.340054	0.60969	7.70772	0.0791011
1752	ENST00000273308	ENSG00000257727.5	CNPY2	SG	TOT	OK	8.33594	18.3967	-1.14203	1.35315	0.0244	0.132722	no	1450	0	0.216432	0.765467	14.3949	0.0531762
1753	ENST00000273317	ENSG00000144791.9	LIMD1	SG	TOT	OK	9.20168	5.94396	0.630473	-2.4143	5e-05	0.000542289	yes	11442	5	0.331548	0.844966	4.65099	0.181675
1754	ENST00000273342	ENSG00000144810.15	COL8A1	SG	TOT	OK	7.32687	3.59361	1.02776	-3.19172	5e-05	0.000542289	yes	3029	1	0.596582	0.672807	2.8119	0.239271
1755	ENST00000273398	ENSG00000114573.9	ATP6V1A	SG	TOT	OK	15.201	9.86524	0.623738	-2.57056	5e-05	0.000542289	yes	4575	0	0.046005	1.39587	7.71928	0.180829
1756	ENST00000273590	ENSG00000145022.4	TCTA	SG	TOT	OK	4.72447	6.37343	-0.431917	0.398504	0.48025	0.694889	no	2146	0	0.233625	0.433836	4.98703	0.0869927
1757	ENST00000273596	ENSG00000248487.8	ABHD14A	SG	TOT	OK	2.02013	4.08249	-1.015	0.625751	0.28615	0.545374	no	1066	1	0.287095	0.185503	3.19444	0.0580707
1758	ENST00000273598	ENSG00000145029.13	NICN1	SG	TOT	OK	0.34606	1.49585	-2.11187	3.22641	5e-05	0.000542289	yes	3227	1	0.546991	0.0317778	1.17046	0.0271498
1759	ENST00000273668	ENSG00000145088.8	EAF2	SG	TOT	OK	0.195119	1.44177	-2.88542	2.078	0.03275	0.168446	no	998	0	0.122537	0.0179173	1.12815	0.015882
1760	ENST00000273814	ENSG00000145214.13	DGKQ	SG	TOT	OK	1.89068	2.63578	-0.479329	1.70542	0.00395	0.0286156	yes	4649	0	0.504803	0.173616	2.06243	0.0841806
1761	ENST00000273853	ENSG00000145241.10	CENPC	SG	TOT	OK	0.843093	1.36548	-0.695642	1.31639	0.02165	0.120719	no	6823	1	0.517953	0.077419	1.06845	0.0724591
1762	ENST00000273859	ENSG00000145246.13	ATP10D	SG	TOT	OK	3.97345	2.16016	0.879256	-3.65237	5e-05	0.000542289	yes	6668	2	0.601242	0.364871	1.69027	0.215866
1763	ENST00000273860	ENSG00000145247.11	OCIAD2	SG	TOT	OK	4.7547	32.5881	-2.77692	4.76694	5e-05	0.000542289	yes	636	1	0.137015	0.436612	25.4993	0.0171225
1764	ENST00000273920	ENSG00000145293.15	ENOPH1	SG	TOT	OK	12.6374	19.2669	-0.608424	2.41161	0.0001	0.00104232	yes	2083	0	0.0874492	1.16046	15.0758	0.0769749
1765	ENST00000273963	ENSG00000145332.13	KLHL8	SG	TOT	OK	4.62505	2.91276	0.667082	-1.08102	0.0718	0.303309	no	5631	2	0.513134	0.424706	2.27915	0.186344
1766	ENST00000273968	ENSG00000145337.4	PYURF	SG	TOT	OK	19.9074	44.7427	-1.16835	4.71444	5e-05	0.000542289	yes	1311	0	0.336516	1.82804	35.0099	0.052215
1767	ENST00000274000	ENSG00000138660.11	AP1AR	SG	TOT	OK	18.8381	10.3296	0.866868	-3.60494	5e-05	0.000542289	yes	5915	2	0.181473	1.72985	8.08263	0.214021
1768	ENST00000274008	ENSG00000145375.7	SPATA5	SG	TOT	OK	9.57125	3.36478	1.5082	-5.52097	5e-05	0.000542289	yes	8116	3	0.292946	0.878903	2.63285	0.333822
1769	ENST00000274026	ENSG00000145386.9	CCNA2	SG	TOT	OK	31.7315	48.0378	-0.598257	1.20354	0.0591	0.263638	no	2748	0	0.0496116	2.91382	37.5883	0.0775194
1770	ENST00000274031	ENSG00000145391.13	SETD7	SG	TOT	OK	31.8086	13.2366	1.26488	-6.02759	5e-05	0.000542289	yes	6808	3	0.183609	2.9209	10.3573	0.282014
1771	ENST00000274054	ENSG00000145414.8	NAF1	SG	TOT	OK	3.73195	4.41237	-0.241623	0.778061	0.17595	0.459869	no	1876	0	0.250304	0.342695	3.45256	0.0992583
1772	ENST00000274071	ENSG00000145431.10	PDGFC	SG	TOT	OK	2.75254	2.81532	-0.0325401	0.105563	0.8526	0.91743	no	2987	0	0.744624	0.252758	2.20291	0.114738
1773	ENST00000274137	ENSG00000145494.11	NDUFS6	SG	TOT	OK	17.2418	56.0931	-1.70191	7.21902	5e-05	0.000542289	yes	518	0	0.221877	1.58327	43.8913	0.0360725
1774	ENST00000274170	ENSG00000145526.11	CDH18	SG	TOT	OK	4.2538	3.60037	0.240609	-0.776129	0.17855	0.4619	no	2809	1	0.466806	0.390615	2.81719	0.138654
1775	ENST00000274217	ENSG00000145569.5	OTULINL	SG	TOT	OK	6.44349	3.03623	1.08556	-4.49444	5e-05	0.000542289	yes	7040	1		0.591689	2.37577	0.249052
1776	ENST00000274276	ENSG00000145623.12	OSMR	SG	TOT	OK	13.8716	8.63466	0.683928	-1.56199	0.01055	0.0665031	no	5526	3	0.301725	1.27379	6.75638	0.188532
1777	ENST00000274289	ENSG00000145632.14	PLK2	SG	TOT	OK	105.279	64.5579	0.705553	-3.10496	5e-05	0.000542289	yes	2786	3	0.589372	9.66749	50.5148	0.191379
1778	ENST00000274311	ENSG00000152684.10	PELO	SG	TOT	OK	12.5254	15.0043	-0.260523	0.717667	0.2073	0.488582	no	4371	1	0.716992	1.15017	11.7405	0.0979668
1779	ENST00000274376	ENSG00000145715.14	RASA1	SG	TOT	OK	12.438	6.17836	1.00946	-2.55499	5e-05	0.000542289	yes	4746	4	0.318573	1.14215	4.8344	0.236255
1780	ENST00000274456	ENSG00000145779.7	TNFAIP8	SG	TOT	OK	2.71551	2.09296	0.37568	-0.526846	0.37335	0.616758	no	795	2	0.76438	0.249358	1.63768	0.152263
1781	ENST00000274457	ENSG00000145780.7	FEM1C	SG	TOT	OK	15.3562	9.91464	0.63119	-3.01965	5e-05	0.000542289	yes	5697	2	0.71475	1.41012	7.75793	0.181765
1782	ENST00000274458	ENSG00000145781.8	COMMD10	SG	TOT	OK	3.59024	10.6825	-1.5731	4.20863	5e-05	0.000542289	yes	1435	1	0.100415	0.329682	8.35876	0.0394415
1783	ENST00000274569	ENSG00000145882.10	PCYOX1L	SG	TOT	OK	1.91849	2.6583	-0.470534	1.23662	0.03785	0.188597	no	2507	2	0.640793	0.17617	2.08005	0.0846951
1784	ENST00000274605	ENSG00000145911.5	N4BP3	SG	TOT	OK	3.6951	3.59803	0.0384029	-0.16954	0.77525	0.877233	no	5985	1	0.642676	0.339311	2.81536	0.120521
1785	ENST00000274606	ENSG00000145912.8	NHP2	SG	TOT	OK	8.22098	66.4697	-3.01531	6.71563	5e-05	0.000542289	yes	780	0	0.0694988	0.754911	52.0107	0.0145145
1786	ENST00000274609	ENSG00000087116.15	ADAMTS2	SG	TOT	OK	0.505954	1.13442	-1.16487	2.08347	0.00215	0.0167911	yes	2044	0	0.475726	0.0464604	0.887653	0.0523408
1787	ENST00000274680	ENSG00000145982.12	FARS2	SG	TOT	OK	4.20222	9.05058	-1.10686	3.87295	5e-05	0.000542289	yes	1679	1	0.343434	0.385879	7.08183	0.0544886
1788	ENST00000274695	ENSG00000145996.11	CDKAL1	SG	TOT	OK	6.44025	9.06499	-0.493189	2.15988	0.0001	0.00104232	yes	3272	0	0.193561	0.591391	7.09311	0.0833755
1789	ENST00000274712	ENSG00000146007.10	ZMAT2	SG	TOT	OK	16.3982	20.93	-0.352033	0.628043	0.27795	0.538181	no	1544	2	0.380299	1.5058	16.3772	0.0919454
1790	ENST00000274787	ENSG00000146066.2	HIGD2A	SG	TOT	OK	26.4828	75.4962	-1.51135	2.57358	0.0001	0.00104232	yes	654	0	0.0830009	2.43185	59.0737	0.0411663
1791	ENST00000274811	ENSG00000146083.11	RNF44	SG	TOT	OK	8.02109	4.33594	0.887455	-3.7959	5e-05	0.000542289	yes	4122	1	0.143227	0.736556	3.39275	0.217097
1792	ENST00000274813	ENSG00000146085.7	MUT	SG	TOT	OK	3.0576	3.64557	-0.253743	1.0456	0.068	0.291865	no	3811	0	0.1404	0.280771	2.85256	0.0984279
1793	ENST00000274849	ENSG00000146109.4	ABT1	SG	TOT	OK	5.55447	8.97187	-0.69176	3.03252	5e-05	0.000542289	yes	2943	2		0.510052	7.02024	0.0726545
1794	ENST00000274867	ENSG00000146122.16	DAAM2	SG	TOT	OK	2.23488	1.1192	0.997738	-2.15131	0.00065	0.00578949	yes	6185	4	0.436258	0.205223	0.875743	0.234342
1795	ENST00000275034	ENSG00000146247.13	PHIP	SG	TOT	OK	17.2922	5.35605	1.69088	-7.93963	5e-05	0.000542289	yes	11926	2	0.408921	1.5879	4.19096	0.378886
1796	ENST00000275072	ENSG00000146281.5	PM20D2	SG	TOT	OK	13.2375	6.40866	1.04654	-4.87021	5e-05	0.000542289	yes	4703	2	0.179433	1.21556	5.0146	0.242405
1797	ENST00000275227	ENSG00000146409.11	SLC18B1	SG	TOT	OK	3.13573	3.10376	0.0147812	-0.0527756	0.9292	0.955164	no	2452	1	0.154933	0.287946	2.42861	0.118564
1798	ENST00000275230	ENSG00000146411.5	SLC2A12	SG	TOT	OK	1.19176	1.02023	0.224208	-0.407172	0.47995	0.694729	no	5572	0		0.109436	0.798302	0.137086
1799	ENST00000275364	ENSG00000146535.13	GNA12	SG	TOT	OK	32.2855	24.0367	0.425647	-1.34565	0.02605	0.139676	no	4369	3	0.694414	2.96469	18.8081	0.157629
1800	ENST00000275418	ENSG00000117868.15	ESYT2	SG	TOT	OK	5.19219	5.56513	-0.100071	0.260277	0.64795	0.803615	no	5902	1	0.132968	0.476785	4.35456	0.109491
1801	ENST00000275428	ENSG00000006625.17	GGCT	SG	TOT	OK	12.3581	27.4769	-1.15277	1.2124	0.04485	0.214738	no	1158	0	0.215507	1.13481	21.4999	0.0527821
1802	ENST00000275493	ENSG00000146648.17	EGFR	SG	TOT	OK	3.80452	1.5241	1.31976	-4.35017	5e-05	0.000542289	yes	9905	2	0.503999	0.349359	1.19257	0.292947
1803	ENST00000275517	ENSG00000146670.9	CDCA5	SG	TOT	OK	45.1521	46.8939	-0.0546058	0.252001	0.6541	0.807212	no	2475	3	0.525776	4.1462	36.6932	0.112996
1804	ENST00000275560	ENSG00000146700.8	SSC4D	SG	TOT	OK	14.2441	20.0344	-0.492116	2.2643	0.0001	0.00104232	yes	2800	2		1.308	15.6764	0.0834376
1805	ENST00000275603	ENSG00000146731.10	CCT6A	SG	TOT	OK	124.438	143.152	-0.202127	0.945323	0.09845	0.374083	no	2584	2	0.169586	11.4268	112.013	0.102014
1806	ENST00000275635	ENSG00000086730.16	LAT2	SG	TOT	OK	10.7455	9.48474	0.180058	-0.535765	0.34225	0.591984	no	1869	1		0.986731	7.42155	0.132955
1807	ENST00000275766	ENSG00000146858.7	ZC3HAV1L	SG	TOT	OK	9.8984	5.87233	0.753262	-3.08362	5e-05	0.000542289	yes	1766	0	0.168977	0.908944	4.59494	0.197814
1808	ENST00000275767	ENSG00000146859.6	TMEM140	SG	TOT	OK	10.7086	2.78923	1.94083	-3.99414	5e-05	0.000542289	yes	1997	0	0.799294	0.983343	2.1825	0.450559
1809	ENST00000275820	ENSG00000146909.7	NOM1	SG	TOT	OK	4.74818	2.26473	1.06804	-4.47724	5e-05	0.000542289	yes	6082	2	0.567591	0.436013	1.77209	0.246045
1810	ENST00000275954	ENSG00000147027.3	TMEM47	SG	TOT	OK	1.76947	1.35573	0.384242	-1.40305	0.01615	0.0949212	no	4040	1		0.162486	1.06082	0.15317
1811	ENST00000276062	ENSG00000147123.10	NDUFB11	SG	TOT	OK	6.40267	44.2963	-2.79044	2.72108	0.0007	0.00619438	yes	948	0		0.58794	34.6606	0.0169628
1812	ENST00000276079	ENSG00000147140.15	NONO	SG	TOT	OK	76.1135	77.9737	-0.0348352	0.116182	0.8343	0.908021	no	2661	1	0.195378	6.9893	61.0123	0.114556
1813	ENST00000276344	ENSG00000147381.11	MAGEA4	SG	TOT	OK	41.7972	109.658	-1.39153	6.14081	5e-05	0.000542289	yes	1724	0	0.26962	3.83813	85.8044	0.0447311
1814	ENST00000276390	ENSG00000147416.10	ATP6V1B2	SG	TOT	OK	26.6299	24.1538	0.140799	-0.645026	0.26805	0.530577	no	2856	1	0.0265392	2.44535	18.8997	0.129386
1815	ENST00000276416	ENSG00000147439.12	BIN3	SG	TOT	OK	2.55078	5.97669	-1.22841	0.646449	0.25455	0.519741	no	1836	1	0.75937	0.234231	4.6766	0.0500859
1816	ENST00000276431	ENSG00000120889.12	TNFRSF10B	SG	TOT	OK	17.1435	13.7195	0.321434	-0.91574	0.1102	0.392606	no	3998	3	0.433728	1.57424	10.7351	0.146644
1817	ENST00000276533	ENSG00000147536.11	GINS4	SG	TOT	OK	18.2192	20.4219	-0.164655	0.458562	0.4107	0.645191	no	3770	2	0.252276	1.67302	15.9796	0.104697
1818	ENST00000276569	ENSG00000104442.9	ARMC1	SG	TOT	OK	7.75487	11.4907	-0.567298	2.40362	5e-05	0.000542289	yes	3000	2	0.251371	0.712109	8.99116	0.0792011
1819	ENST00000276585	ENSG00000147586.9	MRPS28	SG	TOT	OK	13.5192	45.1295	-1.73906	4.10554	5e-05	0.000542289	yes	838	1	0.463459	1.24143	35.3126	0.0351555
1820	ENST00000276602	ENSG00000147601.13	TERF1	SG	TOT	OK	1.78067	1.20908	0.558511	-1.29405	0.03555	0.179698	no	3268	3	0.415031	0.163514	0.946072	0.172835
1821	ENST00000276654	ENSG00000147650.11	LRP12	SG	TOT	OK	34.0766	13.1281	1.37612	-5.88263	5e-05	0.000542289	yes	4378	2	0.753517	3.12916	10.2724	0.304619
1822	ENST00000276689	ENSG00000147684.8	NDUFB9	SG	TOT	OK	83.2935	270.574	-1.69975	6.78372	5e-05	0.000542289	yes	691	0	0.0634326	7.64862	211.717	0.0361267
1823	ENST00000276692	ENSG00000147687.18	TATDN1	SG	TOT	OK	0.297214	6.54227	-4.46022	1.74803	0.11065	0.393303	no	1029	1	0.111659	0.0272924	5.11915	0.00533143
1824	ENST00000276704	ENSG00000189376.11	C8orf76	SG	TOT	OK	9.27061	17.1969	-0.891413	1.02764	0.07505	0.313271	no	1310	1	0.236783	0.851296	13.4561	0.0632647
1825	ENST00000276893	ENSG00000147854.16	UHRF2	SG	TOT	OK	5.08501	2.64214	0.944544	-2.7324	5e-05	0.000542289	yes	3576	1	0.263543	0.466943	2.0674	0.22586
1826	ENST00000276914	ENSG00000147872.9	PLIN2	SG	TOT	OK	11.4436	14.0295	-0.293922	1.27384	0.0248	0.134467	no	1897	1	0.186742	1.05084	10.9777	0.0957246
1827	ENST00000277010	ENSG00000147955.16	SIGMAR1	SG	TOT	OK	26.3129	41.4231	-0.654663	2.429	5e-05	0.000542289	yes	1672	1	0.232161	2.41624	32.4124	0.0745468
1828	ENST00000277165	ENSG00000048828.16	FAM120A	SG	TOT	OK	58.3314	21.2862	1.45435	-5.32719	5e-05	0.000542289	yes	5160	3	0.165392	5.35642	16.6559	0.321593
1829	ENST00000277198	ENSG00000148120.16	C9orf3	SG	TOT	OK	1.36072	1.25836	0.112829	-0.150089	0.7893	0.88444	no	1966	0	0.60124	0.124951	0.984632	0.126902
1830	ENST00000277458	ENSG00000148331.11	ASB6	SG	TOT	OK	9.66722	8.61795	0.165757	-0.422607	0.4576	0.680069	no	4603	0	0.821939	0.887715	6.74331	0.131644
1831	ENST00000277540	ENSG00000148399.12	DPH7	SG	TOT	OK	5.18827	6.35088	-0.291704	0.894746	0.1241	0.40528	no	2302	2	0.451201	0.476425	4.96939	0.095872
1832	ENST00000277554	ENSG00000148411.7	NACC2	SG	TOT	OK	9.56352	6.28206	0.606303	-2.40168	5e-05	0.000542289	yes	6903	3	0.33816	0.878193	4.91554	0.178656
1833	ENST00000277575	ENSG00000148429.14	USP6NL	SG	TOT	OK	24.6092	7.35767	1.74187	-6.966	5e-05	0.000542289	yes	4512	6	0.642075	2.2598	5.75718	0.392519
1834	ENST00000277632	ENSG00000148481.13	MINDY3	SG	TOT	OK	3.29987	6.14638	-0.897327	3.25492	5e-05	0.000542289	yes	2364	1		0.303018	4.80937	0.0630058
1835	ENST00000277746	ENSG00000148572.15	NRBF2	SG	TOT	OK	18.245	15.5966	0.226269	-0.991079	0.0849	0.341101	no	1813	2	0.822366	1.67539	12.2039	0.137283
1836	ENST00000277865	ENSG00000148672.8	GLUD1	SG	TOT	OK	16.0896	20.7976	-0.370288	1.33264	0.0188	0.107463	no	3300	2	0.0694592	1.47747	16.2736	0.0907894
1837	ENST00000277900	ENSG00000148700.14	ADD3	SG	TOT	OK	14.0562	14.4141	-0.0362773	0.125125	0.82675	0.904048	no	4337	2	0.207607	1.29074	11.2786	0.114441
1838	ENST00000278025	ENSG00000148803.11	FUOM	SG	TOT	OK	1.38495	8.19768	-2.56539	2.33335	0.03315	0.170101	no	689	0	0.0408252	0.127176	6.41446	0.0198265
1839	ENST00000278060	ENSG00000148832.15	PAOX	SG	TOT	OK	0.90418	2.07744	-1.20013	1.11788	0.07575	0.31536	no	1830	1	0.286063	0.0830285	1.62554	0.0510775
1840	ENST00000278070	ENSG00000148840.10	PPRC1	SG	TOT	OK	87.3292	30.6664	1.5098	-7.02902	5e-05	0.000542289	yes	5328	3	0.75474	8.01921	23.9956	0.334195
1841	ENST00000278100	ENSG00000107949.16	BCCIP	SG	TOT	OK	19.3896	37.8695	-0.965751	2.20931	0.00045	0.00415496	yes	1234	2	0.463865	1.7805	29.6318	0.0600872
1842	ENST00000278174	ENSG00000148925.10	BTBD10	SG	TOT	OK	7.85281	12.1538	-0.630124	2.15117	0.0004	0.00373244	yes	2439	2	0.213824	0.721103	9.51002	0.0758256
1843	ENST00000278193	ENSG00000148943.11	LIN7C	SG	TOT	OK	12.9647	13.3017	-0.0370227	0.146969	0.79685	0.887922	no	4842	2	0.190071	1.19051	10.4082	0.114382
1844	ENST00000278319	ENSG00000149054.15	ZNF215	SG	TOT	OK	5.88509	2.74593	1.09977	-2.91442	5e-05	0.000542289	yes	3655	0	0.752436	0.540412	2.14862	0.251517
1845	ENST00000278353	ENSG00000149084.12	HSD17B12	SG	TOT	OK	13.9295	10.267	0.44012	-1.73934	0.00315	0.0234778	yes	2396	2	0.0712776	1.27911	8.03365	0.159219
1846	ENST00000278412	ENSG00000149136.8	SSRP1	SG	TOT	OK	133.928	115.907	0.208493	-0.957835	0.09245	0.361312	no	2831	1	0.155854	12.2983	90.6941	0.135602
1847	ENST00000278426	ENSG00000149150.8	SLC43A1	SG	TOT	OK	2.58526	3.48424	-0.430534	1.04206	0.07125	0.301663	no	2514	1	0.315102	0.237398	2.72632	0.0870761
1848	ENST00000278483	ENSG00000149196.15	HIKESHI	SG	TOT	OK	2.57111	12.1192	-2.23682	5.53262	5e-05	0.000542289	yes	1108	1		0.236098	9.48294	0.0248972
1849	ENST00000278505	ENSG00000149218.4	ENDOD1	SG	TOT	OK	8.7267	5.47284	0.673147	-3.08296	5e-05	0.000542289	yes	4651	4	0.66403	0.80135	4.28235	0.187129
1850	ENST00000278544	ENSG00000078124.11	ACER3	SG	TOT	OK	1.44056	2.15125	-0.57854	1.24528	0.0331	0.169894	no	3500	2	0.118708	0.132283	1.68329	0.0785857
1851	ENST00000278612	ENSG00000149308.16	NPAT	SG	TOT	OK	10.8776	4.75044	1.19523	-2.75854	5e-05	0.000542289	yes	6113	2	0.589066	0.998861	3.71709	0.268721
1852	ENST00000278671	ENSG00000149357.9	LAMTOR1	SG	TOT	OK	19.0504	39.5175	-1.05267	0.781963	0.16295	0.446509	no	1089	0	0.0682915	1.74935	30.9214	0.0565741
1853	ENST00000278772	ENSG00000088876.11	ZNF343	SG	TOT	OK	5.57649	2.65246	1.07202	-1.13765	0.0588	0.262805	no	3415	2	0.7433	0.512074	2.07548	0.246726
1854	ENST00000278823	ENSG00000149480.6	MTA2	SG	TOT	OK	42.6681	56.1606	-0.396401	1.44753	0.01585	0.0934343	no	3083	2	0.161894	3.9181	43.9441	0.0891609
1855	ENST00000278826	ENSG00000149483.11	TMEM138	SG	TOT	OK	4.63207	5.09094	-0.136277	0.0791662	0.8947	0.937862	no	1475	0	0.304229	0.425351	3.98352	0.106778
1856	ENST00000278829	ENSG00000221968.8	FADS3	SG	TOT	OK	13.8607	31.6923	-1.19313	4.63634	5e-05	0.000542289	yes	1790	0	0.118901	1.27279	24.7984	0.0513256
1857	ENST00000278836	ENSG00000124920.13	MYRF	SG	TOT	OK	3.89176	2.02205	0.944601	-0.619082	0.2862	0.545395	no	5940	2	0.500834	0.35737	1.5822	0.225869
1858	ENST00000278840	ENSG00000134824.13	FADS2	SG	TOT	OK	33.0231	35.2383	-0.0936655	0.184853	0.74515	0.861105	no	3091	2	0.10102	3.03242	27.573	0.109978
1859	ENST00000278849	ENSG00000149503.12	INCENP	SG	TOT	OK	39.2349	16.1126	1.28394	-3.42934	5e-05	0.000542289	yes	3698	1	0.64292	3.60284	12.6077	0.285766
1860	ENST00000278856	ENSG00000133316.15	WDR74	SG	TOT	OK	28.3081	31.8327	-0.169297	0.231048	0.5291	0.727135	no	1219	1	0.138049	2.59946	24.9082	0.104361
1861	ENST00000278886	ENSG00000101004.14	NINL	SG	TOT	OK	10.0804	3.13401	1.68548	-6.50441	5e-05	0.000542289	yes	4991	1	0.660808	0.925657	2.45228	0.377468
1862	ENST00000278903	ENSG00000149547.14	EI24	SG	TOT	OK	15.8547	13.7998	0.200265	-0.370513	0.51225	0.716522	no	2191	1	0.116093	1.4559	10.798	0.134831
1863	ENST00000278919	ENSG00000149557.13	FEZ1	SG	TOT	OK	0.649114	1.25522	-0.951392	0.367718	0.7028	0.835971	no	4583	1	0.244262	0.0596064	0.982175	0.0606882
1864	ENST00000278935	ENSG00000110274.15	CEP164	SG	TOT	OK	18.8091	4.38912	2.09943	-6.43977	5e-05	0.000542289	yes	5629	3	0.619791	1.72719	3.43437	0.502914
1865	ENST00000278980	ENSG00000149600.11	COMMD7	SG	TOT	OK	2.83538	11.1787	-1.97913	4.60985	5e-05	0.000542289	yes	1362	1	0.157016	0.260365	8.74703	0.0297662
1866	ENST00000279036	ENSG00000124155.17	PIGT	SG	TOT	OK	17.1249	33.389	-0.963274	1.7563	0.0103	0.065199	no	2168	0	0.0356713	1.57253	26.126	0.0601905
1867	ENST00000279068	ENSG00000149657.19	LSM14B	SG	TOT	OK	41.4779	24.7519	0.744799	-3.13944	5e-05	0.000542289	yes	2576	0	0.227281	3.80881	19.3677	0.196658
1868	ENST00000279101	ENSG00000149679.11	CABLES2	SG	TOT	OK	5.14414	2.35836	1.12515	-4.40124	5e-05	0.000542289	yes	3785	2	0.623721	0.472373	1.84535	0.25598
1869	ENST00000279146	ENSG00000110711.9	AIP	SG	TOT	OK	15.3642	36.9775	-1.26708	5.50457	5e-05	0.000542289	yes	1236	0	0.0975201	1.41085	28.9339	0.0487613
1870	ENST00000279147	ENSG00000149716.12	LTO1	SG	TOT	OK	4.28434	3.81036	0.169146	-0.118757	0.83805	0.909978	no	2484	0		0.39342	2.9815	0.131953
1871	ENST00000279206	ENSG00000149761.8	NUDT22	SG	TOT	OK	4.42544	12.0335	-1.44316	3.07568	5e-05	0.000542289	yes	1110	0	0.235355	0.406376	9.41588	0.0431586
1872	ENST00000279230	ENSG00000149782.11	PLCB3	SG	TOT	OK	24.6123	18.8129	0.387657	-1.51893	0.0068	0.0458035	yes	4192	1	0.189727	2.26008	14.7206	0.153532
1873	ENST00000279242	ENSG00000149792.8	MRPL49	SG	TOT	OK	30.5847	42.5249	-0.475496	1.36371	0.019	0.108411	no	2026	2	0.143912	2.80851	33.2746	0.0844042
1874	ENST00000279247	ENSG00000014216.15	CAPN1	SG	TOT	OK	18.7291	19.6347	-0.0681264	0.211259	0.69505	0.831044	no	2952	2	0.188875	1.71984	15.3636	0.111943
1875	ENST00000279249	ENSG00000149798.4	CDC42EP2	SG	TOT	OK	14.9787	10.2049	0.553645	-1.38794	0.01615	0.0949212	no	1963	2	0.793802	1.37545	7.98505	0.172254
1876	ENST00000279281	ENSG00000149823.8	VPS51	SG	TOT	OK	9.18412	10.7765	-0.230678	0.598882	0.2951	0.553543	no	2661	0	0.199495	0.843354	8.43232	0.100014
1877	ENST00000279387	ENSG00000149923.13	PPP4C	SG	TOT	OK	24.9588	63.9977	-1.35847	5.71186	5e-05	0.000542289	yes	1402	2	0.125238	2.2919	50.0764	0.045768
1878	ENST00000279394	ENSG00000149930.17	TAOK2	SG	TOT	OK	14.4727	9.44584	0.615587	-2.02122	0.0005	0.00457171	yes	4246	3	0.382671	1.32899	7.39111	0.179809
1879	ENST00000279396	ENSG00000149932.16	TMEM219	SG	TOT	OK	3.89855	23.5443	-2.59437	6.95077	5e-05	0.000542289	yes	946	0	0.078792	0.357994	18.4228	0.0194321
1880	ENST00000279804	ENSG00000150281.6	CTF1	SG	TOT	OK	0.570708	1.53017	-1.42287	2.37083	0.00145	0.0118372	yes	1644	0	0.203042	0.0524066	1.19732	0.0437701
1881	ENST00000279839	ENSG00000150316.11	CWC15	SG	TOT	OK	15.372	25.3102	-0.719413	2.57696	5e-05	0.000542289	yes	1522	0		1.41157	19.8045	0.0712751
1882	ENST00000279873	ENSG00000150347.15	ARID5B	SG	TOT	OK	25.0085	8.11274	1.62416	-6.58193	5e-05	0.000542289	yes	7492	5	0.590641	2.29646	6.348	0.361762
1883	ENST00000279907	ENSG00000111647.12	UHRF1BP1L	SG	TOT	OK	10.3635	7.29547	0.506433	-2.14585	0.00015	0.0015171	yes	5198	2	0.398726	0.951653	5.70851	0.166708
1884	ENST00000280357	ENSG00000150782.11	IL18	SG	TOT	OK	15.9482	60.8828	-1.93264	2.75931	5e-05	0.000542289	yes	1115	0	0.0490168	1.46448	47.6391	0.0307411
1885	ENST00000280362	ENSG00000150787.7	PTS	SG	TOT	OK	6.72204	25.8662	-1.9441	6.68697	5e-05	0.000542289	yes	872	1	0.115613	0.617267	20.2396	0.030498
1886	ENST00000280377	ENSG00000135655.15	USP15	SG	TOT	OK	10.6977	8.55934	0.321728	-1.23671	0.033	0.169481	no	14971	2	0.255594	0.982342	6.69745	0.146674
1887	ENST00000280527	ENSG00000150938.9	CRIM1	SG	TOT	OK	145.282	53.3838	1.44438	-6.11737	5e-05	0.000542289	yes	6060	2	0.316702	13.3409	41.7714	0.319378
1888	ENST00000280551	ENSG00000150961.14	SEC24D	SG	TOT	OK	13.0261	5.7806	1.17211	-4.06593	5e-05	0.000542289	yes	4018	2	0.086753	1.19615	4.52316	0.264451
1889	ENST00000280557	ENSG00000139726.10	DENR	SG	TOT	OK	17.678	32.5065	-0.878774	3.89566	5e-05	0.000542289	yes	2719	2	0.132683	1.62332	25.4354	0.0638213
1890	ENST00000280571	ENSG00000150977.10	RILPL2	SG	TOT	OK	1.1643	1.38913	-0.254721	0.974064	0.0921	0.36041	no	1752	0	0.528904	0.106915	1.08696	0.0983615
1891	ENST00000280612	ENSG00000151012.13	SLC7A11	SG	TOT	OK	24.2248	13.4668	0.847075	-4.02633	5e-05	0.000542289	yes	9645	2	0.0881901	2.2245	10.5374	0.211105
1892	ENST00000280614	ENSG00000151014.5	NOCT	SG	TOT	OK	28.6833	26.0651	0.138092	-0.415102	0.4784	0.693756	no	1962	1		2.63391	20.3952	0.129144
1893	ENST00000280701	ENSG00000151093.7	OXSM	SG	TOT	OK	2.6501	5.24588	-0.985137	1.67111	0.0048	0.033946	yes	1506	1	0.69908	0.243352	4.10476	0.0592853
1894	ENST00000280749	ENSG00000151131.10	C12orf45	SG	TOT	OK	0.92996	5.52331	-2.57029	1.16446	0.2456	0.5143	no	459	0	0.262984	0.0853958	4.32184	0.0197591
1895	ENST00000280756	ENSG00000151135.9	TMEM263	SG	TOT	OK	5.27629	5.20589	0.0193799	-0.0583725	0.9147	0.948379	no	3228	2		0.484508	4.07347	0.118942
1896	ENST00000280876	ENSG00000151233.10	GXYLT1	SG	TOT	OK	25.5433	12.5705	1.0229	-3.45407	5e-05	0.000542289	yes	1937	3	0.433698	2.34557	9.83607	0.238467
1897	ENST00000281038	ENSG00000137513.9	NARS2	SG	TOT	OK	7.8959	16.3911	-1.05374	2.80933	5e-05	0.000542289	yes	2512	1	0.0950261	0.72506	12.8256	0.0565323
1898	ENST00000281081	ENSG00000151413.16	NUBPL	SG	TOT	OK	3.5538	1.91898	0.889026	-2.91815	5e-05	0.000542289	yes	3040	1	0.249609	0.326336	1.50155	0.217333
1899	ENST00000281129	ENSG00000100629.16	CEP128	SG	TOT	OK	2.36874	1.99581	0.247147	-0.260291	0.6328	0.794515	no	4461	1	0.613291	0.217515	1.56167	0.139284
1900	ENST00000281141	ENSG00000151465.13	CDC123	SG	TOT	OK	40.6885	53.2722	-0.388761	1.37888	0.0176	0.101826	no	1321	1	0.0787786	3.73632	41.684	0.0896343
1901	ENST00000281142	ENSG00000151466.11	SCLT1	SG	TOT	OK	3.33353	2.96386	0.169572	-0.165227	0.7571	0.868049	no	2987	0	0.38767	0.306109	2.31914	0.131993
1902	ENST00000281182	ENSG00000151498.11	ACAD8	SG	TOT	OK	2.31245	3.50492	-0.59996	1.71051	0.003	0.022507	yes	2176	1	0.387312	0.212346	2.7425	0.0774279
1903	ENST00000281187	ENSG00000151502.10	VPS26B	SG	TOT	OK	8.19376	8.45793	-0.0457787	0.0942287	0.86335	0.922667	no	3661	2	0.237876	0.752411	6.6181	0.11369
1904	ENST00000281243	ENSG00000151552.11	QDPR	SG	TOT	OK	1.07564	2.11791	-0.977447	1.51222	0.0086	0.055966	no	1507	1	0.142174	0.0987732	1.65721	0.0596022
1905	ENST00000281382	ENSG00000151665.12	PIGF	SG	TOT	OK	3.37852	3.12582	0.112156	-0.0845608	0.88185	0.931312	no	1294	0	0.0955978	0.310241	2.44587	0.126843
1906	ENST00000281453	ENSG00000151725.11	CENPU	SG	TOT	OK	4.49957	10.9662	-1.28521	3.71304	5e-05	0.000542289	yes	2494	1		0.413184	8.58075	0.0481524
1907	ENST00000281455	ENSG00000151726.13	ACSL1	SG	TOT	OK	5.44477	4.25848	0.354532	-1.29893	0.0247	0.134071	no	3712	0	0.269526	0.499979	3.33214	0.150047
1908	ENST00000281496	ENSG00000102763.17	VWA8	SG	TOT	OK	3.49986	2.19526	0.672907	-1.43924	0.01235	0.0760103	no	3475	2	0.276305	0.321383	1.71773	0.187097
1909	ENST00000281513	ENSG00000151779.12	NBAS	SG	TOT	OK	17.4506	8.22643	1.08494	-5.14203	5e-05	0.000542289	yes	7278	0	0.0990103	1.60244	6.43696	0.248944
1910	ENST00000281543	ENSG00000151806.13	GUF1	SG	TOT	OK	12.5006	11.4457	0.127188	-0.482526	0.399	0.636063	no	4460	0	0.113068	1.1479	8.95595	0.128172
1911	ENST00000281589	ENSG00000151846.8	PABPC3	SG	TOT	OK	13.4628	7.75431	0.795909	-3.60397	5e-05	0.000542289	yes	3119	0	0.0751845	1.23625	6.06754	0.203749
1912	ENST00000281623	ENSG00000151876.12	FBXO4	SG	TOT	OK	0.929285	1.49458	-0.685544	1.28177	0.02915	0.153331	no	1655	0	0.18955	0.0853338	1.16947	0.072968
1913	ENST00000281741	ENSG00000087301.8	TXNDC16	SG	TOT	OK	1.10775	1.07588	0.0421118	-0.144618	0.8013	0.890484	no	4557	0	0.0984985	0.101722	0.841847	0.120832
1914	ENST00000281821	ENSG00000116106.11	EPHA4	SG	TOT	OK	3.11666	1.38102	1.17427	-3.43251	5e-05	0.000542289	yes	6362	0	0.668864	0.286195	1.08061	0.264845
1915	ENST00000281828	ENSG00000116120.9	FARSB	SG	TOT	OK	8.9254	18.8436	-1.07808	5.02004	5e-05	0.000542289	yes	6761	1	0.090528	0.819596	14.7446	0.0555862
1916	ENST00000281871	ENSG00000152082.13	MZT2B	SG	TOT	OK	14.8545	128.852	-3.11674	5.23415	5e-05	0.000542289	yes	599	0	0.0796413	1.36405	100.823	0.0135291
1917	ENST00000281923	ENSG00000152127.8	MGAT5	SG	TOT	OK	25.6994	4.69045	2.45393	-6.84739	5e-05	0.000542289	yes	8332	5	0.411207	2.35991	3.67015	0.643001
1918	ENST00000281938	ENSG00000152137.6	HSPB8	SG	TOT	OK	12.7735	19.8469	-0.635763	2.53871	5e-05	0.000542289	yes	1861	1	0.172731	1.17296	15.5297	0.0755301
1919	ENST00000282003	ENSG00000152193.7	RNF219	SG	TOT	OK	12.8425	7.83349	0.713204	-3.25302	5e-05	0.000542289	yes	3507	0	0.708237	1.17929	6.12949	0.192397
1920	ENST00000282032	ENSG00000152219.4	ARL14EP	SG	TOT	OK	3.75712	7.17167	-0.932681	3.30918	5e-05	0.000542289	yes	2373	0	0.511747	0.345006	5.61164	0.0614805
1921	ENST00000282050	ENSG00000152234.15	ATP5F1A	SG	TOT	OK	76.4205	140.802	-0.881641	3.97299	5e-05	0.000542289	yes	1945	0		7.01749	110.174	0.0636948
1922	ENST00000282058	ENSG00000152240.12	HAUS1	SG	TOT	OK	1.12543	10.6177	-3.23791	1.70466	0.27405	0.535249	no	1072	1	0.119216	0.103345	8.30806	0.0124392
1923	ENST00000282111	ENSG00000152284.4	TCF7L1	SG	TOT	OK	2.51939	1.02093	1.30319	-4.32839	5e-05	0.000542289	yes	2985	0		0.231349	0.79885	0.289603
1924	ENST00000282249	ENSG00000152402.10	GUCY1A2	SG	TOT	OK	1.09007	1.33739	-0.294993	0.292807	0.5255	0.725093	no	3047	0	0.349456	0.100098	1.04647	0.0956532
1925	ENST00000282251	ENSG00000152404.15	CWF19L2	SG	TOT	OK	6.22991	5.07979	0.294444	-1.24732	0.0287	0.151411	no	3278	1	0.682618	0.572076	3.9748	0.143926
1926	ENST00000282276	ENSG00000247626.4	MARS2	SG	TOT	OK	6.2836	6.49971	-0.0487841	0.211298	0.7133	0.842424	no	3027	3	0.770735	0.577006	5.08585	0.113453
1927	ENST00000282292	ENSG00000152439.12	ZNF773	SG	TOT	OK	1.167	1.40566	-0.268442	0.386547	0.4917	0.702714	no	2277	0	0.599967	0.107163	1.09989	0.0974302
1928	ENST00000282296	ENSG00000204519.10	ZNF551	SG	TOT	OK	9.43558	5.92131	0.672196	-2.0148	0.00055	0.00498368	yes	4560	1	0.619968	0.866444	4.63326	0.187005
1929	ENST00000282308	ENSG00000152454.3	ZNF256	SG	TOT	OK	4.96219	4.02781	0.300982	-0.771844	0.182	0.46521	no	2207	2	0.660301	0.455665	3.15165	0.14458
1930	ENST00000282344	ENSG00000152484.13	USP12	SG	TOT	OK	8.60805	5.30618	0.698014	-3.13557	5e-05	0.000542289	yes	4412	2	0.160363	0.790455	4.15194	0.190382
1931	ENST00000282388	ENSG00000152518.7	ZFP36L2	SG	TOT	OK	24.0824	7.02549	1.77731	-8.16632	5e-05	0.000542289	yes	3693	2	0.547982	2.21142	5.49725	0.402278
1932	ENST00000282412	ENSG00000138032.20	PPM1B	SG	TOT	OK	17.7314	7.38104	1.26441	-2.46761	5e-05	0.000542289	yes	2608	2	0.76685	1.62823	5.77546	0.281922
1933	ENST00000282541	ENSG00000152642.10	GPD1L	SG	TOT	OK	2.41934	1.84943	0.387529	-1.42634	0.01385	0.083629	no	3947	1	0.0990429	0.222162	1.44713	0.153519
1934	ENST00000282561	ENSG00000152661.8	GJA1	SG	TOT	OK	4.19528	11.661	-1.47486	3.92644	5e-05	0.000542289	yes	3083	3	0.811698	0.385242	9.12441	0.042221
1935	ENST00000282570	ENSG00000087338.4	GMCL1	SG	TOT	OK	9.24805	4.4828	1.04475	-4.48389	5e-05	0.000542289	yes	4161	3	0.272191	0.849224	3.50767	0.242105
1936	ENST00000282572	ENSG00000152669.8	CCNO	SG	TOT	OK	0.814814	1.94432	-1.25473	1.95188	0.00275	0.0208996	yes	1361	1	0.757715	0.0748222	1.52138	0.0491806
1937	ENST00000282892	ENSG00000152944.8	MED21	SG	TOT	OK	4.16217	11.7319	-1.49502	3.55102	5e-05	0.000542289	yes	2669	1	0.182872	0.382201	9.17989	0.0416346
1938	ENST00000282903	ENSG00000152952.11	PLOD2	SG	TOT	OK	35.4593	23.677	0.582676	-2.41297	5e-05	0.000542289	yes	3749	4	0.274667	3.25613	18.5266	0.175755
1939	ENST00000282908	ENSG00000152953.12	STK32B	SG	TOT	OK	2.06318	1.61188	0.356127	-1.09876	0.06055	0.268436	no	3535	1	0.340913	0.189456	1.26125	0.150213
1940	ENST00000282999	ENSG00000153037.14	SRP19	SG	TOT	OK	2.45926	11.1188	-2.1767	0.986271	0.21925	0.497398	no	937	0	0.715947	0.225827	8.70016	0.0259567
1941	ENST00000283006	ENSG00000153044.9	CENPH	SG	TOT	OK	8.49773	24.1657	-1.50781	6.35802	5e-05	0.000542289	yes	1354	1	0.133306	0.780324	18.909	0.0412673
1942	ENST00000283027	ENSG00000103274.10	NUBP1	SG	TOT	OK	20.0701	21.8258	-0.120986	0.416019	0.4622	0.682893	no	1231	2	0.22076	1.84298	17.0781	0.107915
1943	ENST00000283033	ENSG00000153066.12	TXNDC11	SG	TOT	OK	13.6418	9.6659	0.497056	-1.61634	0.00565	0.0390287	yes	3116	3	0.510184	1.25269	7.5633	0.165627
1944	ENST00000283131	ENSG00000153147.5	SMARCA5	SG	TOT	OK	20.8677	9.94695	1.06895	-5.11441	5e-05	0.000542289	yes	7684	2	0.214792	1.91623	7.78322	0.2462
1945	ENST00000283147	ENSG00000153162.8	BMP6	SG	TOT	OK	2.07805	1.25152	0.731549	-2.32729	5e-05	0.000542289	yes	3784	1		0.190822	0.97928	0.194859
1946	ENST00000283195	ENSG00000153201.15	RANBP2	SG	TOT	OK	112.668	24.8972	2.17802	-9.63555	5e-05	0.000542289	yes	11708	7	0.710736	10.346	19.4814	0.531072
1947	ENST00000283206	ENSG00000153214.10	TMEM87B	SG	TOT	OK	4.98244	2.68472	0.892083	-3.6684	5e-05	0.000542289	yes	5162	2	0.0764403	0.457524	2.10072	0.217794
1948	ENST00000283290	ENSG00000144848.10	ATG3	SG	TOT	OK	27.2945	46.163	-0.758124	2.70695	5e-05	0.000542289	yes	1568	1	0.130841	2.50638	36.1213	0.069388
1949	ENST00000283474	ENSG00000153443.12	UBALD1	SG	TOT	OK	5.48852	6.07091	-0.145497	0.417913	0.4636	0.68393	no	1374	1	0.822411	0.503996	4.75032	0.106097
1950	ENST00000283629	ENSG00000153560.11	UBP1	SG	TOT	OK	6.75042	14.5526	-1.10822	1.80206	0.0074	0.0491595	yes	4175	4	0.485913	0.619873	11.387	0.0544369
1951	ENST00000283632	ENSG00000153561.12	RMND5A	SG	TOT	OK	15.9782	5.94601	1.42611	-4.34833	5e-05	0.000542289	yes	6183	2	0.38833	1.46724	4.65259	0.315359
1952	ENST00000283646	ENSG00000153574.8	RPIA	SG	TOT	OK	8.41819	17.9782	-1.09467	4.79666	5e-05	0.000542289	yes	1813	0	0.14586	0.77302	14.0674	0.054951
1953	ENST00000283875	ENSG00000153767.9	GTF2E1	SG	TOT	OK	6.61762	6.18156	0.0983422	-0.342618	0.5533	0.743638	no	3000	3	0.592028	0.607679	4.8369	0.125634
1954	ENST00000283882	ENSG00000153774.8	CFDP1	SG	TOT	OK	9.20807	21.1349	-1.19866	2.8331	5e-05	0.000542289	yes	1293	1	0.409075	0.845553	16.5375	0.0511295
1955	ENST00000283891	ENSG00000153779.10	TGIF2LX	SG	TOT	OK	6.88085	4.27586	0.686371	-2.23467	0.0001	0.00104232	yes	880	0	1	0.63185	3.34574	0.188852
1956	ENST00000283905	ENSG00000153790.11	C7orf31	SG	TOT	OK	1.944	1.64375	0.242036	-0.631416	0.27355	0.534873	no	3770	2	0.580582	0.178512	1.28619	0.138792
1957	ENST00000283928	ENSG00000153814.12	JAZF1	SG	TOT	OK	4.19982	2.95859	0.505415	-0.710987	0.2122	0.492586	no	3173	3	0.097888	0.385658	2.31502	0.16659
1958	ENST00000284000	ENSG00000153879.8	CEBPG	SG	TOT	OK	9.42359	13.927	-0.563531	2.52198	5e-05	0.000542289	yes	3730	1	0.56437	0.865343	10.8975	0.0794075
1959	ENST00000284031	ENSG00000153904.19	DDAH1	SG	TOT	OK	10.5015	9.07956	0.209908	-0.501644	0.3762	0.618835	no	3939	2	0.208076	0.964325	7.10451	0.135734
1960	ENST00000284049	ENSG00000153922.10	CHD1	SG	TOT	OK	48.8278	8.34419	2.54886	-9.9051	5e-05	0.000542289	yes	6457	1	0.589745	4.48373	6.5291	0.68673
1961	ENST00000284262	ENSG00000154118.12	JPH3	SG	TOT	OK	29.9657	13.9001	1.10822	-3.82606	5e-05	0.000542289	yes	4382	2	0.477605	2.75167	10.8764	0.252994
1962	ENST00000284268	ENSG00000154122.13	ANKH	SG	TOT	OK	6.2166	3.84095	0.694664	-2.79164	5e-05	0.000542289	yes	8207	3	0.433545	0.570854	3.00544	0.18994
1963	ENST00000284273	ENSG00000154127.9	UBASH3B	SG	TOT	OK	17.0562	7.93194	1.10455	-4.42011	5e-05	0.000542289	yes	6865	2	0.287048	1.56623	6.20653	0.252351
1964	ENST00000284320	ENSG00000154174.7	TOMM70	SG	TOT	OK	62.6445	35.5165	0.818698	-3.8147	5e-05	0.000542289	yes	4100	2		5.75248	27.7907	0.206993
1965	ENST00000284376	ENSG00000154222.14	CC2D1B	SG	TOT	OK	15.8096	7.88347	1.0039	-3.25535	5e-05	0.000542289	yes	5338	1	0.465384	1.45175	6.1686	0.235346
1966	ENST00000284523	ENSG00000154342.5	WNT3A	SG	TOT	OK	1.95164	1.55452	0.328218	-1.13919	0.04855	0.228011	no	2996	0	0.201279	0.179214	1.21637	0.147335
1967	ENST00000284551	ENSG00000154370.15	TRIM11	SG	TOT	OK	15.4752	9.78435	0.661407	-2.62296	5e-05	0.000542289	yes	2710	1	0.647015	1.42105	7.65599	0.185613
1968	ENST00000284637	ENSG00000154447.14	SH3RF1	SG	TOT	OK	7.84486	3.97112	0.982203	-3.18617	5e-05	0.000542289	yes	5120	5	0.600568	0.720373	3.10729	0.231833
1969	ENST00000284690	ENSG00000089876.11	DHX32	SG	TOT	OK	10.45	6.17323	0.759401	-1.52911	0.0116	0.0720574	no	3050	3	0.506339	0.959596	4.83038	0.198658
1970	ENST00000284771	ENSG00000154553.14	PDLIM3	SG	TOT	OK	1.31048	3.18197	-1.27983	2.27825	0.0003	0.00287097	yes	2658	0	0.190573	0.120338	2.4898	0.0483323
1971	ENST00000284811	ENSG00000154582.16	ELOC	SG	TOT	OK	2.54269	18.6443	-2.87431	5.39898	5e-05	0.000542289	yes	683	1		0.233489	14.5887	0.0160048
1972	ENST00000284881	ENSG00000154642.10	C21orf91	SG	TOT	OK	2.77584	3.55721	-0.357822	1.2893	0.02775	0.147326	no	5396	3	0.314635	0.254898	2.78342	0.0915773
1973	ENST00000284971	ENSG00000154723.12	ATP5PF	SG	TOT	OK	10.7619	23.1276	-1.10368	1.75674	0.0075	0.0497715	yes	526	1		0.988237	18.0967	0.0546086
1974	ENST00000285021	ENSG00000154767.14	XPC	SG	TOT	OK	15.0661	8.76319	0.781779	-1.61259	0.0042	0.0302065	yes	3650	3	0.626843	1.38348	6.85696	0.201763
1975	ENST00000285071	ENSG00000154803.12	FLCN	SG	TOT	OK	9.60488	9.27945	0.0497276	-0.0632833	0.9069	0.944445	no	3667	3	0.51967	0.881991	7.26092	0.121471
1976	ENST00000285243	ENSG00000154945.6	ANKRD40	SG	TOT	OK	71.0236	33.2385	1.09544	-5.26473	5e-05	0.000542289	yes	4166	3	0.60067	6.52191	26.0082	0.250763
1977	ENST00000285279	ENSG00000154978.12	VOPP1	SG	TOT	OK	12.1797	15.2082	-0.320372	0.698378	0.209	0.490065	no	2939	0	0.665382	1.11843	11.9	0.0939857
1978	ENST00000285298	ENSG00000239789.5	MRPS17	SG	TOT	OK	6.60757	13.6596	-1.04772	2.43293	0.0001	0.00104232	yes	1786	0	0.417885	0.606756	10.6883	0.0567684
1979	ENST00000285298	ENSG00000239789.5	MRPS17	SG	TOT	OK	6.60757	13.6596	-1.04772	2.43293	0.0001	0.00104232	yes	1786	0	0.417885	0.606756	10.6883	0.0567684
1980	ENST00000285379	ENSG00000104267.9	CA2	SG	TOT	OK	3.01235	4.80774	-0.67447	1.82444	0.0018	0.0143591	yes	1562	1	0.111271	0.276616	3.76192	0.0735305
1981	ENST00000285398	ENSG00000163161.13	ERCC3	SG	TOT	OK	20.289	17.0192	0.253535	-1.06799	0.06015	0.267157	no	2718	1	0.251473	1.86309	13.3171	0.139902
1982	ENST00000285407	ENSG00000155090.14	KLF10	SG	TOT	OK	110.718	67.4011	0.716041	-3.165	5e-05	0.000542289	yes	2915	3	0.564946	10.1669	52.7395	0.192777
1983	ENST00000285599	ENSG00000013288.8	MAN2B2	SG	TOT	OK	3.34349	1.91473	0.804216	-2.17975	0.00065	0.00578949	yes	5129	3	0.452288	0.307024	1.49822	0.204925
1984	ENST00000285605	ENSG00000155254.12	MARVELD1	SG	TOT	OK	32.9169	17.608	0.902596	-4.19297	5e-05	0.000542289	yes	3213	3	0.669538	3.02267	13.7778	0.219387
1985	ENST00000285667	ENSG00000155304.5	HSPA13	SG	TOT	OK	29.5126	24.6216	0.261405	-1.26044	0.0279	0.147999	no	3945	3	0.596738	2.71006	19.2657	0.140668
1986	ENST00000285679	ENSG00000155313.15	USP25	SG	TOT	OK	11.7774	7.57177	0.637321	-2.67681	5e-05	0.000542289	yes	3973	4	0.42948	1.08149	5.9247	0.182539
1987	ENST00000285697	ENSG00000155330.9	C16orf87	SG	TOT	OK	3.254	3.63101	-0.158158	0.454915	0.42465	0.655513	no	6845	1	0.533144	0.298806	2.84117	0.10517
1988	ENST00000285814	ENSG00000155438.11	NIFK	SG	TOT	OK	15.7621	36.278	-1.20263	4.2214	5e-05	0.000542289	yes	1686	1		1.44739	28.3865	0.0509887
1989	ENST00000285873	ENSG00000082516.8	GEMIN5	SG	TOT	OK	48.5802	15.3728	1.65999	-7.97041	5e-05	0.000542289	yes	5404	2	0.475145	4.46099	12.0288	0.370859
1990	ENST00000285896	ENSG00000155508.13	CNOT8	SG	TOT	OK	1.79516	4.93979	-1.46034	1.17455	0.0985	0.374232	no	2446	2	0.154004	0.164845	3.86525	0.0426479
1991	ENST00000285930	ENSG00000085662.13	AKR1B1	SG	TOT	OK	16.899	53.6353	-1.66624	7.49301	5e-05	0.000542289	yes	1361	1	0.104045	1.55179	41.9682	0.0369754
1992	ENST00000285968	ENSG00000155561.14	NUP205	SG	TOT	OK	39.6621	20.5902	0.945802	-4.52215	5e-05	0.000542289	yes	6264	0	0.0790552	3.64207	16.1113	0.226057
1993	ENST00000286070	ENSG00000155636.14	RBM45	SG	TOT	OK	1.62667	3.91646	-1.26763	3.88501	5e-05	0.000542289	yes	1803	1	0.246827	0.149373	3.06452	0.0487426
1994	ENST00000286091	ENSG00000155660.10	PDIA4	SG	TOT	OK	19.7815	30.6781	-0.633057	3.02634	5e-05	0.000542289	yes	2921	1	0.473379	1.81648	24.0048	0.0756717
1995	ENST00000286096	ENSG00000155666.11	KDM8	SG	TOT	OK	3.20583	2.51143	0.35219	-1.21978	0.03465	0.176096	no	2431	2	0.876323	0.294383	1.96513	0.149804
1996	ENST00000286181	ENSG00000155744.9	FAM126B	SG	TOT	OK	1.24164	1.08087	0.200053	-0.263839	0.6494	0.804395	no	4778	0	0.188474	0.114017	0.845751	0.134811
1997	ENST00000286201	ENSG00000155760.2	FZD7	SG	TOT	OK	13.6511	7.55171	0.854138	-3.94915	5e-05	0.000542289	yes	4587	1	0.718091	1.25354	5.90901	0.212141
1998	ENST00000286298	ENSG00000155850.7	SLC26A2	SG	TOT	OK	17.1402	8.46755	1.01737	-2.97895	5e-05	0.000542289	yes	8054	6	0.439761	1.57394	6.62563	0.237553
[truncated: 8,393 more rows]
