# Supplementary material for: Limited effects of m6A modification on mRNA partitioning into stress granules
Source: Nat Commun. 2022 Jun 29;13:3735. doi: 10.1038/s41467-022-31358-5 (PMC9243116; doi:10.1038/s41467-022-31358-5)
Supplement: Supplementary file 27 — Supplementary Data 2 [file 41467_2022_31358_MOESM27_ESM.xlsx]

## Sheet: smFISH oligo sequences
zfp945	5 m6A sites		rictor	5 m6A sites	mtf2	3 m6A sites	aff1	6 m6A sites	bahcc1	6 m6a sites		dhx30	3 m6A sites	Lrp5	3 m6A sites	Mthfr	3 m6A sites	Tnrc6c	11 m6A sites	Zeb1	3 m6A sites		Pik3r2	1 m6A sites		Fignl1	2 m6A sites	Fem1b	5 m6A sites
Probe #	Probe (5'-> 3')		Probe #	Probe (5'-> 3')	Probe #	Probe (5'-> 3')	Probe #	Probe (5'-> 3')	Probe #	Probe (5'-> 3')		Probe #	Probe (5'-> 3')	Probe #	Probe (5'-> 3')	Probe #	Probe (5'-> 3')	Probe #	Probe (5'-> 3')	Probe #	Probe (5'-> 3')		Probe #	Probe (5'-> 3')		Probe #	Probe (5'-> 3')	Probe #	Probe (5'-> 3')
1	ttttcgggtaccctaataca		1	ttgacgggtttcagtcacaa	1	tattgtacagaccatttccc	1	gtaaggctctggaaacaggg	1	tccacaacaacgactctagc		1	actcttttaataggtcccta	1	gttggcaaacaacaggagcg	1	gaagaactccagggagaacc	1	ggttcgtcacgaaaagacca	1	ttgtctttcacgttgtcttg		1	ctgacaccagacgaagggac		1	tcgatgttatcagcacagga	1	tcaatgacatacccgtcgaa
2	agaggcacctgagtcttaag		2	caccttctggagaatactgg	2	gcttctgaatactcttcttg	2	tgacctaagggatatctggg	2	ttcaatgtgctgactgttgc		2	tccaatcacgctgttgagaa	2	aactggaagtctacagcagc	2	cggtcaaacctggagatgag	2	gagttcaaactggtcagacc	2	ttgctgcagaaattcttcca		2	ttactggctcttcaagatgt		2	tttaccaggcactgaacact	2	gcacgttgttctaagaggta
3	ctgctgacgcttccaaaatg		3	ctctgctgaatgtcaatgca	3	gatatccttgaccacactta	3	gctaatgttaccgacaggac	3	tggtttgtattcctattggt		3	ttttgcatgtgagatgccaa	3	ttcaggtaggtctgtttgat	3	aacatctacgaagagggggc	3	cactgtgaccaagatcttgt	3	tcaggataaatgacggcggt		3	gatcactccttcattagctg		3	ccaagtgaagcaaggtctat	3	aaagtgcaaagctgtggctc
4	ggtgagcagatctggctgag		4	tttctgactaagcgaagggc	4	tatgaggtgtgtgacacagc	4	aaaccgtcatgaggagtctc	4	gctgtttcctggatacaatt		4	cagcatcaatcttcttgctg	4	atgacaatgttctgtgcagc	4	tatgcaggatggtttccaag	4	acttctgtaagagggatgct	4	tgttccgttttcatcatgac		4	agatggtcaagctgggatag		4	cggcagaaatcaaggccgag	4	caatgtcaatgtgaccagct
5	cagggttcttagttgattca		5	gagagcctcatttattcgac	5	ctgtcgacaaagccactttt	5	gtctggtttctcaaagcttt	5	ccataaaagaggaggctggg		5	atcaaacagctcattccgtg	5	tgaggttggcaacctcaatg	5	ataccttctccttcaaatgc	5	gtcctgtctattatcacttt	5	tatcacaatacgggcaggtg		5	catttagtcacctgtgcaat		5	gaactctgctgattatgacc	5	ctctccattttatcagttct
6	tccaagtttctggattcttt		6	aattctacatcagctcgcac	6	cctctttgtagttgttgcaa	6	gcaatggacttcattggagt	6	tgggagaaccagatctgaga		6	agctagcactcggtatttag	6	ctgccagaagagaaccttac	6	aagagatgcctatctctgtg	6	aggacattctgaggcagatt	6	ctgggttctgtatgcaaagg		6	tagatggccatctgtcacag		6	ggaaattgagctgagagagt	6	gacatcagctttacagcttt
7	gtcattcttcttattgctct		7	aaatcgtgcttctctgtctt	7	catttggtcctttcttaagc	7	aaggaaatctggacggctcg	7	aaaatctggggtacgcagga		7	aatgttctcaggattcagct	7	ctacaatgatcttccgggta	7	tagccctgaatagggaagat	7	tagaagcaccccaacaattc	7	ttcagtgcacttgaacttgc		7	ctacttccagaagtcacagg		7	cagtagtagtgcacggtatg	7	agttctcacgatcatttgca
8	taatggcattcacggtagga		8	ttaataatacctgcccacga	8	tgcttcatgacttgcaatgc	8	atattgtttttggctctggg	8	tcacgggtaggaaggtagat		8	taaggatcgggatagtcctg	8	cattgggccagtaaatgtcg	8	cagttttacaagctgccgaa	8	aaatactggaagggttgcct	8	gagccagaatgggaaaaccg		8	tgtgtggtgggcttgtagac		8	agttggcatatgcatactga	8	aagaatgttgtcaccatcct
9	atattctaagaggtgtgcca		9	ttcggtatgcaaagtactcc	9	cagccacactatagggtaat	9	ttgactttggtcaaccagtt	9	atctttttgggttccataga		9	actctgtcacatcaatggtc	9	ctatgtctgtgaagtcaggg	9	cagcatcgttgtctttgatg	9	catattctgacctatggcac	9	gtcgaaagagatggcgagga		9	tacacagccctgtactggaa		9	gcaaagacctgagagatctc	9	tgatggggtgggaaacatca
10	gtgtggaaacttatgtgtca		10	atagagcacttcgagcagac	10	gacattggttttatggcctg	10	agggtctttggaatcaggat	10	gaagcggtcaaactccttag		10	cactgtcatcatctgtcatt	10	gtagtcaatggcaatggcat	10	tagatgtagctctttggtct	10	agaagtggatgtctgtggtt	10	ggggtttattctctatcttc		10	ctaggaactccacgtatgtc		10	ataccttttgaacaggttgg	10	agccacaatttgatgcactg
11	gacactttgtaaaatcctct		11	cagggcttctatgaactcat	11	cacaatagcagtagcactgc	11	acaagagcagagtgttctgg	11	cagcttctgtcgatctttac		11	tgggaagtggaaactgggtc	11	tctcagtgttcacaagtgtc	11	ttaggaaactcatcccagtc	11	ttctgaggttgtacgctgaa	11	tcataatccacaggttcagt		11	tccggcttactgtagcattc		11	gccagttacaacattgtcag	11	gagcaaaccgaagcagatct
12	ttcatttagtaatgcatcct		12	ccctctaaaagtccattacg	12	ttaaataccagtctccaggg	12	caaaggcaacaggagcttgt	12	attgagtaccttggtgttga		12	ggaggaggttgcaatctgaa	12	agtcacctcaattctgtcag	12	ctggtgaggaagaattaccc	12	tgttatttggtccatcagtg	12	ttgattcctgaagcaaccac		12	aagtcactcagggaccagtc		12	tgctctctgcatagttattc	12	atttccaagacactgcatct
13	tctaccatttatacctctca		13	ggaatatcgaaggacgcagc	13	aaccactgcttacatttgca	13	tcttgttactgtgctctttt	13	atacagcatgatgcagcatc		13	ccacagtatggaactgcatg	13	ctcagataccaggatctttc	13	gcttttcaggtagaagaggt	13	ttggtgaagagttcatgggg	13	ataccaaaccaactgttggc		13	aagcccttaacagcatcata		13	cgagatcctgccaaagcaaa	13	agatgcacacgaggtacaga
14	acaccataagggttaacatt		14	atctcatggaagcggttcaa	14	aaggcattggacacaagctt	14	atgaagatgacgcagtctgc	14	ccacagaaggcacaaaggtg		14	tggcaacaaaggtcatggga	14	catcacagggtgcaacacaa	14	tcaaagacactctcttcgct	14	gtctgcattgcattgatagg	14	cttgtcgtattacgttacca		14	aggaaacgcagtgtgagagc		14	tattgacaatccagactgcc	14	tgatcttcttcgctacactg
15	cagcatacatagtgcagtta		15	aatgaaggctgtagggctta	15	cctatctccaaacagcattg	15	agaggacggcttccaaatac	15	cctctgctacttggaaagag		15	gttgtacatggcatgggtaa	15	cattcgattttggggttctc	15	tccagagaggtagtgttcaa	15	tgccttgagagactgatgat	15	agactggcttgattagtctc		15	tgcatggacagctgtatctg		15	tctcctgtacacaactcatt	15	ggttgtagatctgcttgtta
16	gtagtatagcctgatattct		16	tggctgtctctaaggtttat	16	atatctacccactgtaacgg	16	ggtctatggtttctgagtac	16	cctgaactgagatactccag		16	tctatcttgcgaaggatggg	16	ttttatcagttttggcatcc	16	agagttgatggtgaggatgc	16	gactgaacccacaattggta	16	gttccatcctgatcaactaa		16	cacagggaagtcgggtacag		16	tcttcaaatttcttgccagc	16	aactggtgtgttcgagttga
17	gtacactgaattttccatct		17	cagatgaagcattgagccac	17	ggttgtaaaggcataggtgt	17	ggcatcgtgttatctgagaa	17	ctgtgaagtgggcaactcaa		17	ccgggtaatgactcaggaag	17	tttgtcccatctatgttgat	17	aggatggttttgcgttgatg	17	ctgcttagcacttaatgctg	17	ggtaacttctcacttttgca		17	ttagagggcttaggtggtag		17	cacaggactactgatgcatc	17	aaaatcactgatgggcctgt
18	tgatgaacgcaggagacata		18	attctgaaggcttctctcag	18	caatctatcccagttttcat	18	atcgccatgttcaaaaggga	18	tggccactttgtctaaagtg		18	agttctggggaaatccatga	18	aaatatgtgggagcttgtcc	18	aggccttctggaagacataa	18	agaagaacttcggctgggat	18	tcaaagcttttgtccgtttc		18	taccactctgcatcctgaag		18	acactaagctgaggaacctc	18	attctgcttgtttgtcatgt
19	tcatcaatgtgaatagtgct		19	acttttccagcattttgact	19	ttcagatttgggtgtgtctg	19	tcatgttctggatggagact	19	ctataacccagagaagccag		19	caagatgtcatcactctgca	19	agtcggtccagtagatgaag	19	gtttcacgggaggtgaagaa	19	cactactggaatgctggttt	19	cacacagaaggcaagtgcta		19	agtctctcattcacctcttc		19	tatgtcagcgtcttcagaac	19	tacttttgtctagcggagtt
20	agacagggtagcacactgaa		20	gaatgactctggctaatcca	20	catttaatgcctccagaaca	20	gtgatggtgacataggagga	20	aaaagggtcgaggtaggcac		20	tgtgatagggtcactcaagg	20	ctttcaatactgcgtctctg	20	atccttccagaacatgaagc	20	cctaggggactcttcaaatt	20	tgggagacaaatctccgttt		20	ttggatcttgctggatgcat		20	tgtcatgacctgaactggat	20	aatgtcattagcccgaactg
21	tctacattgggtgttctgac		21	ttttgttgcatacagtctgc	21	ggcacaggaggaacacgaat	21	ctgacattccgatctgacag	21	tgtatttcagcaggttcttc		21	aatagcagctgagggatacg	21	gtcggggagttgatcaatga	21	tgttgagcagctcaaacgtg	21	tgtactgttcatgatggacc	21	ttcagagcatagtaggcttt		21	ctgagggtgagcgtgtactc		21	tggaatggcttgggtcttat	21	aaactcttcaagagtccggg
22	ctgtacagtgctttaattct		22	acttttccaactgttttgca	22	tcagatgtaggtttggatgc	22	tgcaaactaggatggcttct	22	cttagtggctggaaacttgg		22	cgaggttgtgtgatgatcac	22	cacattcacagctttgagtc	22	gtgaggaagataccgggatg	22	cagtagagcttattgagtcc	22	tcacagaatcggcgatcttt		22	ttgatcaacttgttgttccc		22	cgagcactctgaaaagggga	22	tgagctcaataccacgtgag
23	cctcctgaatgaagtgcata		23	gttgttcctcaatcaagtca	23	atccaacgtaggattctctg	23	taaggggagtgcaatggagt	23	tggtattgtaggctgtatcg		23	acctcatccacaatgacatg	23	ggtgaagaagcacagatggc	23	ccattatcctgtgtagagag	23	tgatttgtcctcttggttta	23	agcttgcatcttttcaaacc		23	tgagaagccatagtgaccat		23	ggcatgtcttagtggtatta	23	ttccagttacacctgaacag
24	aattagggcctggacattac		24	gtctttgattactgcgacga	24	tcagttctccctatagaaca	24	agacaatgtgcagcactcta	24	tgttgtcttgtaacagcagc		24	aatcagcaggaagtctgtgt	24	tcttcatgtcactcaacagc	24	tcaaagttcacctcctagag	24	ctctggatgactggattgtt	24	ctcatcggtttttgtaggta		24	cacggagcagaaggtaaggg		24	cctaaagatgttgaggaggt	24	atcacaaatgcccctattac
25	atgactactgcaattcttca		25	tctggagtgcgaacattgtg	25	aaatgctagccgaggtagtt	25	aggactgactagggattctt	25	tgtccgagaccataggaatg		25	aaaagcgctcattatctcct	25	tgctggtgaataccaggaag	25	tccttcagtatttcacagtg	25	ctgtgagttgtttgatcagc	25	acaggtaaaaccggagagct		25	cggtagtgggagatgagttc		25	catgtgaaatgctgcagtgg	25	tgcacagatgacatgctgac
26	tgctatttgcattcacacaa		26	gaggctttcagcttcttaat	26	tctgataatccacaatgcct	26	ttgtggggaagactgtgaga	26	gagggcaagatgaccaactg		26	caggtaccttgataacaggg	26	cacatcgttgttgttagtct	26	tggcaagaaaggcttgtgtt	26	ccatggaagactctttggag	26	gctttggtagtgagagatca		26	ttgtactgggccagtgattc		26	cggtgtttccaaataatggt	26	cagtgttcctttttagttca
27	aggctcgatacagagtgcag		27	gatggaaaggacctcacact	27	tttcgccacatgctattcta	27	acagcccaaagtcaacatga	27	aacttcagcgagtgtgtgag		27	ttccttgacgggatacatga	27	catcaaagtccagtgcagag	27	ccacagaacagacacaacca	27	ggaggaattaagaggctgca	27	acactgttctggtaaacgct		27	tagagaaggcgtgtgtccag		27	taggaaagctttgagtgtcc	27	ggctaagatcaccagttaga
28	tgatgttttcactagaaccc		28	acagatgagagctcattgca	28	cgacgagccaaaactctgta	28	tcactttcgctcactgatac	28	ctgggaccgagaatacacag		28	gtgtgggtactgatgtttac	28	gtccagtagatgtgattgtt	28	acagaacgcttttaaccctg	28	gaaactgaggcacttgagcg	28	tggttccttttttgcacaag		28	tcttgttggtacttggacac		28	acatatttagtcctgtgctg	28	ttcaagcctaagggtggaat
29	gtatgaatcattcccagaga		29	tcgactcagagttcaagctg	29	cacaagatactgcaccttcc	29	ccaaggatatcctggataga	29	tcaaagtgggcgactgacag		29	ggtccaaatcaagtgcacat	29	tcgaggccaaactcaatcac	29	aacagagaagacggtgcagc	29	tatgctgagggttaattggc	29	tgagtctgtaacacagctgt		29	tggtactgctggtggtagac		29	gccagaaggaacacaagaca	29	tcataatacagtgtgctcct
30	taccatgcaatgtttatttc		30	actcactctcactgttatgt	30	cattacgttcagtcctacag	30	aaggtgtatgatagtggggt	30	cagtagggcagatgggtaaa		30	gatatgcagaaccaggtcag	30	actcagtccagtagatgtag	30	ccagcagcagctatgaaata	30	tagagctggttcaacatcgt	30	agcaatgtttatggggttgg		30	tcttcatacagctggtcata		30	tgtcaatgatgtcagagtca	30	ctggttttcctacatcttac
31	cttacaactgcccaaaggac		31	gcatgaacatgcttgatggt	31	gaacatgttttaaggccagt	31	ccttagaagatggtctggac	31	caacaggagggggtagattg		31	ccaggtagaaagcacaggat	31	ccagtgtcatacaattggtc	31	gctcctggaaacagtttaca	31	aacatctgctgctggatttg	31	tatatgccacttggggaatc		31	tctcgttgaaggcctctatg		31	cttgttcagtgttggattgg	31	gtctacagctctgagataca
32	ttttacactcctgagtttct		32	ggttgcttgtcttattttca	32	agcctatcctagaaacagtc	32	acagatcttcttcaacctca	32	aatttcagtgcttgtaaccc		32	ttgttgcactcctttgattt	32	ggtcggcataatcaatggtg	32	tttgaaaagtggcaccagcg	32	gcaaaggtgttgggtgaaga	32	tgtgctcatatttgtgtctc		32	ctgctcttcgaagatcttga		32	ctctgtcttctgttttacta	32	agacactgttgttccttcaa
33	tcgattgaaactccatcact		33	gctgtaatgatttctgtgct	33	accatgcatgggtatgaatc	33	tgagtgtattcttcacttcc	33	ctgagtagaattcgtctggc		33	ggtaagatgaggtacttgct	33	tcaatcatgttggtgtccag	33	ctgagacaagcagtacttcc	33	gttcaatccagcaagaggat	33	ttctacagattccacactcg		33	ctgcatttctcctgtgtctg		33	aaggtaggcaggctattatc	33	acaaccattctcctatgttt
34	cataacttgatctccaccac		34	gcttattcccaacgaaggaa	34	tgtttgctctgataaccact	34	gaagtctcaaggaaaggcct	34	atctacagtcctctcatttt		34	catcatggggatattggagt	34	tattgagtcaggccaaacgg	34	taggtgtcaagtctgacagg	34	ctcatgtctatgctgttgac	34	tagcggtgattcatgtgttg		34	cggaagcgctccaaatactc		34	gatttagatgtatgctggga	34	aactttaagtctcctttcct
35	actccttagagaaaggtttt		35	agtctcggtaccaaaactct	35	gtttctccaaatacttgtgc	35	cacaaggaccacagacatca	35	tcatcttcttgcatggacag		35	tggaggctgttggaatatgg	35	agtccagtagatgtaatcgc	35	ctctggttgagacacacaga	35	ctagacaagttacccatgga	35	cctaagcttcatttgtcttc		35	ctgcatctccttctcatttc		35	caaatatccctctcgacctc	35	agcacaactacagcaactgc
36	ctatcatgtaatgtcacagt		36	tagtacttaccacggtactc	36	cagagcaatttacaggctca	36	ccaaggtaccaagaaagtcc	36	ggacatacaggctttgtttt		36	caatacaatcttgcgtaccc	36	gttcaatgctatgcaggttc	36	cgtccagaacagatgtcttg	36	atcactgtcagatttggcac	36	agcgtgggtaatatagagca		36	ttgagtcgctcggagttcag		36	caatcatcagtgaggtgtgc	36	agccatcagaaaagtcttcc
37	tctaacacagtgctatgctc		37	tggttagactgtggtgtcaa	37	ttcccataatttgtattgca	37	tagagaccctgtgtagattt	37	agacttaggcttgcacgaac		37	gtgatggaggtttcagcaat	37	aggagtggaacaccaggatg	37	cagagaaccagtctgtttgt	37	aatgttctgaagtcctttcc	37	gtagtgagcaggaaccatag		37	tttcgtgtatctccgcgatg		37	ataagttcaaccatccttgg	37	aagttcccaaattagggcat
38	atgggaaagtgactttttca		38	tcttctaggaagggtgtgag	38	atatatactccaaagctgcc	38	acttcgactcagtcagacat	38	ctctagatagcttcttctgg		38	gtccacgacatgtacaatgt	38	gatggcaaatttctggctga	38	cagccaagtatcagtttcac	38	cagctcatgagacagagagg	38	tgtaacctgctgagaaacct		38	ttgtcgatctcacggttgtc		38	ccatggtccataatttcatt	38	taagtcacaccaagagggtc
39	tctgtttcattcagcccaag		39	ttattgttgcaatggagggc	39	tgctgctgtgtaaatactgc	39	ccattttacaaccaacaggc	39	gcttggaatttgtgcatctc		39	cgctgaatgacatttgctct	39	ccatgaaggggtaggacaag	39	tgaattggccattggttaca	39	gtgagattgcgcagaacgag	39	gataatactgctagccatgc		39	tgcatgaggtcaggtttgag		39	agcaatatcgtcccaatgta	39	aagtttcacagctattcctc
40	atttcctgcagaatatctgg		40	gcgtcagtctggattcaaag	40	acccaataaacgcctgagaa	40	tgtacacatgctctggcaaa	40	ctttactgttcgtctcttga		40	agtggtaggcaaaacctgac	40	ggtcatagttgatggctttg	40	ggcagaggatcttttctatc	40	tccgaagtgtagaaccatcg	40	agggaattctgtagtgcaga		40	gtgagccacacgaggtactg		40	gtggctttggcaaattctac	40	ctttcagtttgggtgcttaa
41	gaatcttccattactcctac		41	atcggaacctccatatgtag	41	ctcttcatacatagcaagca	41	aaagaatgaggcagcctgtt	41	gtgggactgaaaagggtgtc		41	catatggattttggcttgca	41	acccagtagatgaacttgtc	41	tagctggaggcactaactac	41	tggaatgtgatgagaggtcc	41	ttgaactgctttctactgct		41	cattcgttgatcttcctctg		41	ccacacaacgatttccttta	41	cctcagcaagagtacatagt
42	tcattctatttccaatgtca		42	gggaaaacattcttgcacct	42	ccttcttcagtacacactaa	42	ccaactgcattggttttcaa	42	tgacagagcgatggacaagg		42	acagccttagagaggaactc	42	agatgtcaatgctgaggtcg	42	tagatgttcactgggtggag	42	tcttccttagaactgtagcg	42	atggcaacacggcatctaac		42	ctcagtctcgttcttgattc		42	aagatatctggcctcatcat	42	ctggagtgatggtacagaca
43	catttcccatttacacgttt		43	tgcagatggaacttagctgg	43	ccatgtacactgttgttcac	43	cccctgaagaagacagacaa	43	aactcaaagtcatcctccac		43	cactgccttgatatttggac	43	taaagtacatgtaccctcgc	43	atagtgttggcatagtcagg	43	aaactcagccaagatggtgg	43	caggactcaacgacaacctt		43	catcctccatcagtgaatac		43	tagcaatgcacttgccaatc	43	ggatttatacaggtgttcca
44	ttttccctattatgcttaca		44	agtaacagctcagtgctttt	44	aggactgaaaagccctctaa	44	aatttgagtcttcggggttt	44	tgacgatgctgtagatgtcg		44	aagatggcagccaacactat	44	tgtacgatgttggcatcttc	44	cttcaggcaagggatttttc	44	cttcagactggacagaggta	44	atggttgctaacgtacgcaa		44	cacggagcatgcgtaacagc		44	atgctgaagaatgttgctcc	44	cctggctcatgcaaatttat
45	gacacgtacacagtcaaaca		45	ctgaattggtggaattgcca	45	aggtattcaacagctgagtt	45	cacacagtgaactgtgcaga	45	cgagtagatacgttgacggt		45	gggtaaggcaggaaacaacc	45	cacaaggatgggctgagaac	45	cttttcaggtgtcacagaga	45	agcacatgacactgaccaac	45	cttaaggccaaagggacaca		45	tagatgacacagtgcttcgt		45	aaacagtgcacggaccattt	45	acctcattttaacctgatgc
46	atagatatatgtgcacacct		46	gtcataagcatgaggtcagg	46	atgtgccacaatcacttgaa	46	cacctcaggggaaaatttgc	46	gatatagacaccgggacttc		46	cacgaaggccaaatggtcac	46	cgatacagatgtgggagcag	46	gctacttgaagaattccctt	46	aagctatgagagacgtcctg	46	gttaatataggccacactgc		46	gtacaggttatagggctctg		46	aaatatgacagctggctgct	46	gtcatgaggcacagatactt
47	tctagttttacaagtatcct		47	caggaagtccacagtaggaa	47	gttcatactacgcttactca	47	tgctcttccatggttttaag	47	gtcttcttcatcgcttgaag		47	ttttcttccaggtagttttc	47	caccagtggtacatgcaaac	47	acatggaagaggcacagagg	47	aaaatggcagcgcactgtac	47	gtttggagaatttccctttt		47	attgtgctgcacgagtgatg		47	catctcctcgttgagacaat	47	atgagaagggtgcacttctg
48	gggggaaaagttaagaggca		48	acaacggtgtgaaggatgcg	48	tactgtttgttaaccctgtg	48	acctgttttagtaacagggt	48	cgtcatcgaactctaccaac		48	gttctctgagaactgcttga	48	ttagcttcatcagagcgatc	48	gtagagaatgtgctgctcag	48	gcctctgtaatgtgcataat	48	cctgggtccgtaataactaa		48	tgcgagggtgacggtaagtg		48	ccgtttttatccttcttgaa	48	tttactcttccctatttctg
49	tttaaccaaagtcctgctgg		49	taacttccaagttccgagtg	49	aaaacagcagttagcctcag	49	gaagagcccgtttgaaactt	49	ctctgtacactggatcttga		49	ccactaggaaagcctcataa	49	ggaactgattgggcagacag	49	tagatgttttcagccaacgg	49	gaaacgagggtaatgtgcgc	49	ctgccaggcttaaagacata		49	cacagcctctgtaaacatgg		49	gttgctccatctaactgaac	49	gatatccagaatggagctgt
50	gaaggttgaaccaagatcca		50	aacctgaagcgacagaggac	50	tttccccaatttttagtcta	50	cacaggaaaagtcctcttgc	50	caggggtcttagaagtttca		50	gtaagtgacactgttgggtt	50	agtcacactgttgcttgatg	50	ggcttcggcaacatctaaag	50	ggatgtcaacgtggaagtgt	50	tcaaatctcaacgcacggga		50	cggggatatggcttgaagaa		50	cacaagaatccggtcttcag	50	accaatcagcattgtcacta
51	aggaatggacaattactgca		51	tccttactacatcacaacca	51	ccacaattttagcattctgt	51	cctggcagaaatcccaaaat	51	aggttaggaggtcgactttg		51	gcaagatgttgccagatttg	51	tggcttgttgatttcacaca	51	tatgctgcattagttgggag	51	acgtagacatttcctagagc	51	taaaggctggtctacagtcg		51	tagcgcggttcctttctaac		51	cagcttcatcaatctcttgg	51	aacctaggactagagaccac
52	caacactaaggaacccctat		52	aggaggttgggtacaatgtg	52	atacctggttaaccaggaac	52	gtgggaaactggactgcata	52	ttgagctggaagaggttctg		52	ccctgttaatggttgactta	52	acgctggcagacaaagtaga	52	acgcagacactgagaatggt	52	ctagaagggaaacccacagt	52	cgcacacagtgagtgtcaaa		52	aggcctgagttcctggaaac		52	cttttcaccaatcttctccg	52	ataaccatcaaaccgctgtc
53	gcactgatgacatgcacata		53	tgttccaagataaccctttc	53	tcaagttttggtggaggtga	53	atgcatcagtaagaggcacg	53	ctatgcatgggaaacagggt		53	cggccatgaaatatgtcagc	53	ccaacatactcgtggggaaa	53	cgtcgtgaaatttcaccagt	53	gacacctcagtgcaaagtta	53	agggaatgagttatggctgg		53	ttaagaggggaagttggggt		53	tacctactatctgtttcctg	53	cctgcagatttatcagtgac
54	gattcttgcaatgagtcgtt		54	ttctagttcacagggtactt	54	tattgcagctgcaggaaagg	54	caccacagtaactgctgatg	54	aagctgttaccaaacacggg		54	tgttaggagcaacacagcta	54	ttcaggatcggcggatatag	54	tttgtagacccagcttatac	54	cccgagaattctctttactg	54	attgttcccaacactgttta		54	tgtgactggtttcacttcga		54	cactgagacaacattgctcc	54	gaaataggtgcaaagcctgc
55	cttcaatcatcaaacaggca		55	tcaggagggacaggaaatgc	55	cacgggaattacattttcca	55	aggtagggaaagaggcactt	55	ccagcttaaccagaaactcg		55	gctgtcactcaatgagatgg	55	aacacgtccacgttgtagag	55	tgggcttgttgatgttacag	55	acagacacatcatttctcca	55	tgatgcgtttattgtgagct		55	cagagtggggaagattctcg		55	cactaccagatcagtttctt	55	taggaaagcttgcagggaga
56	cttactgcagtcaacatata		56	cgctcaagtgcagtcaaaga	56	acagctggagtgaataaggt	56	gcaatatacaggcttgcaga	56	cgtaactggggttgctaaga		56	acagttcgtgaatcaccttc	56	ccatacctcgaatgacgtag	56	tggctttgcctttgaaacag	56	ttctgcatgagtccacaatg	56	gaagaagggacaacctgtgc		56	agggccagagtttgtatttt		56	ccagaaaacccatcagactg	56	gtaggttaaggccagatttt
57	gtcactgggcatactaacta		57	ggaagttgctatacagtgca	57	aatactgctggtgttcagtt	57	gtgtcctatggggacaaata	57	tgaggaatcgggagggaaca		57	gacgaaactcccttagcaac	57	gtagtcactgtcacacacat	57	caagactcttgctcagatgc	57	attgcagatgggaagtggtg	57	agcatcttaagcttgcacag		57	cgattgcacagtctggagaa		57	gcaaactgcgaataggacca	57	ttacaaaggacagggtcctg
58	aactcaaaatccctctctgc		58	gaacacgggttcagtgatga	58	agtctagagacagttcagct	58	tgtgcagtgttcttagcaat	58	cagaggaggacgacgacatg		58	tgttcttgctgcacactaag	58	gagtccgaattcaagtccag	58	ctagacagtgttcccaaaga	58	tatctatggccacagttcaa	58	gagtggcagagtacaagcaa		58	tgtaccgtacaaaacctgct		58	tatggtagcaatgtcagcag	58	tacaactatgtagctcctct
			59	ctctcaagggacgaaaccac	59	ccagtgtgtattttcaagca	59	aaaccactgtgctgatcaga	59	cctcattgtctgaggaacag		59	tcttgcgcatatcaaagctg	59	ggaagaggtggcagtaactc	59	tctgcagatgtaactagggg	59	tctggagcaacacatctgta	59	aatgtctgttgagaggcagt		59	ccaacaggtacaatgtttca		59	ttggtcgaacttgatctgga	59	cgcagtaaaccacggtgaat
			60	tcttcccaaagtaagtgcta	60	ctcctccctagctaaataaa	60	tttttacatctgtggtgctc	60	cgagaaagctctttggcttt		60	aagagaggctcagtcatcag	60	ctgtacaaagttttcccagc	60	cctatcaggaggagagagat	60	tgcaagacagagaccacgag	60	gcaaaacagtgagcacagct					60	accaaatgtttcattccagt	60	ggactgtcaattgccatgaa

## Sheet: Primers for qRT-PCR
Primers used for qRT-PCR
Nanog	GGACTTTCTGCAGCCTTACG
	GCTTCCAAATTCACCTCCAA
Zfp945	AGATGGTCTTTCCGGTTAAAGG
	TCAGATAATTCATACAGGCGAAGAA
Zfp945	TGACATATGAGCTGCTAGTAAAGG
	TCCAGACTGGCTCTCTTAGAA
Rictor	CATGAACATCATTACTAGACTGCTTAC
	AATTGCAAAGGTCCTAGTCAGT
Rictor	CCCTCCCGAGAGACAGT
	TAGTGGCTCGTCTTAACAGTTT
Mtf2	GATGATGAAGGCAAAGAAGATTATCAG
	TGATTGAGCTGCAACTCCTG
Aff1	CTGAGCAGATGCTGCAAGA
	CTAGACCATTCATACGCCAGTG
Aff1	TCCAAAGACCCTCTCCCAAA
	CACGGTTTGCCGAGGTG
Aff1	TGACACACGCCACCAAA
	TGAACTGCATCTGCCTACAG
Bahcc1	TGCATGCAGGCCCAGAT
	TGTCCCACAGAAGGCACAAA
Tnrc6c	GGAAGAGAGCTGACCATGC
	GAGGCCAAGGTTCATCTTCA
Zeb1	CTGTCAAATCAGAAACGGACAAA
	TCTGGAAGTGCATTGAGGTC
Pik3r2	CTGTGTGGTGGGCTTGTAG
	ACTAAATGGTGGCCTCTGTG
Fignl1	CGATTTCCTTTATTGTGGCTTTGG (
	CCAAGGATGGTTGAACTTATTATGAATG
Fignl1	GCTTCTCCTTTCAATCGCTATATTC
	AAACTGTGCGACCTACTGTATC
Fem1b	TGTTTCAAGTCCTCCTGATGTAA
	GCACTGGGAGATGCTCAA
Fem1b	AATCCGTTCCCGAACTATAAGG
	ATGGGAACAGAACTGAGTGTAG
