# Supplementary material for: Limited effects of m6A modification on mRNA partitioning into stress granules
Source: Nat Commun. 2022 Jun 29;13:3735. doi: 10.1038/s41467-022-31358-5 (PMC9243116; doi:10.1038/s41467-022-31358-5)
Supplement: Supplementary file 29 — Source Data File [file 41467_2022_31358_MOESM29_ESM.xlsx]

## Sheet: Figure 1
	Bahcc1		Tnrc6c		Aff1		Rictor		Dhx30		Mtf2		Lrp5		Zeb1
	Wildtype	METTL3 KO	Wildtype	METTL3 KO	Wildtype	METTL3 KO	Wildtype	METTL3 KO	Wildtype	METTL3 KO	Wildtype	METTL3 KO	Wildtype	METTL3 KO	Wildtype	METTL3 KO
Fraction in stress granules	0.611111	0.621951	0.664894	0.715847	0.659574	0.719403	0.531915	0.553957	0.568841	0.588	0.477273	0.649311	0.652174	0.363636	0.391304	0.686275
	0.672897	0.719149	0.649573	0.707317	0.556169	0.452555	0.643564	0.379032	0.496429	0.658065	0.395028	0.371395	0.259259	0.415094	0.565217	0.655172
	0.768116	0.75	0.468912	0.726027	0.675799	0.744681	0.412371	0.744186	0.343254	0.56	0.524721	0.577963	0.45	0.452632	0.787879	0.65
Average	0.684041	0.697033	0.594459	0.716397	0.630514	0.63888	0.529283	0.559058	0.469508	0.602022	0.465674	0.532889	0.453811	0.410454	0.581467	0.663816
Standard Deviation	0.0790935	0.0668277	0.108997	0.00936729	0.0648936	0.161856	0.115619	0.18263	0.115178	0.0505135	0.06562	0.144336	0.196485	0.0446787	0.198786	0.0196211
Unpaired t-test P value	0.8386		0.1257		0.9378		0.8231		0.1421		0.5035		0.7283		0.5147

## Sheet: Figure 2
Figure 2E
Predicated fraction of transcripts within stress granules based on transcript length
Number of m6A sites	500	1500	2500	3500	4500	5500	6500	7500
0	0.0453537	0.0733028	0.101252	0.129201	0.15715	0.185099	0.213048	0.240998
1	0.0615253	0.0894744	0.117424	0.145373	0.173322	0.201271	0.22922	0.257169
2	0.0776968	0.105646	0.133595	0.161544	0.189493	0.217442	0.245392	0.273341
3	0.0938684	0.121818	0.149767	0.177716	0.205665	0.233614	0.261563	0.289512
4	0.11004	0.137989	0.165938	0.193887	0.221836	0.249786	0.277735	0.305684
5	0.126212	0.154161	0.18211	0.210059	0.238008	0.265957	0.293906	0.321855
6	0.142383	0.170332	0.198281	0.22623	0.25418	0.282129	0.310078	0.338027
7	0.158555	0.186504	0.214453	0.242402	0.270351	0.2983	0.326249	0.354199
Figure 2F
Fraction of transcripts with # of m6A sites (extracted from Xiang et al., (2017))
# of m6A sites	0	1	2	3	4	5	6	7	8	9	10	11	12
Fraction of transcripts	0.33853	0.303984	0.195631	0.093341	0.0391647	0.0175135	0.00750577	0.0024057	0.00115473	0.00038491	9.6228e-05	0.00019246	9.6228e-05

## Sheet: Figure 3
Total 0 BoxB luciferase mRNA/cell					Total 25 BoxB luciferase mRNA/cell					Fraction of 0 BoxB luciferase mRNA in stress granules/cell					Fraction of 25 BoxB luciferase mRNA in stress granules/cell
𝛌N	G3BP1-𝛌N	YTHDF1-𝛌N	YTHDF2-𝛌N		𝛌N	G3BP1-𝛌N	YTHDF1-𝛌N	YTHDF2-𝛌N		𝛌N	G3BP1-𝛌N	YTHDF1-𝛌N	YTHDF2-𝛌N		𝛌N	G3BP1-𝛌N	YTHDF1-𝛌N	YTHDF2-𝛌N
33	62	58	81		180	198	172	123		0.0909091	0.0806452	0.0517241	0.123457		0.0555556	0.116162	0.0755814	0.178862
66	46	38	21		181	211	168	99		0.0757576	0.0869565	0.105263	0.190476		0.0773481	0.113744	0.285714	0.131313
15	43	33	31		313	96	205	227		0	0.0697674	0.151515	0.193548		0.14377	0.114583	0.0682927	0.0792951
41	42	38	39		260	167	193	142		0.0487805	0.0714286	0.131579	0.0769231		0.107692	0.125749	0.0414508	0.161972
23	51	47	19		172	165	109	228		0	0.117647	0.12766	0.0526316		0.0755814	0.109091	0.100917	0.333333
53	30	20	18		231	350	190	127		0.0754717	0.166667	0.1	0.166667		0.147186	0.105714	0.147368	0.212598
25	20	107	49		177	190	123	127		0.08	0	0.0841121	0.0816327		0.0282486	0.273684	0.0731707	0.023622
37	35	49	13		316	213	180	149		0.0810811	0.142857	0.102041	0		0.085443	0.169014	0.105556	0.187919
20	21	23	41		209	183	116	155		0.05	0.0952381	0.130435	0.146341		0.0574163	0.169399	0.258621	0.116129
18	47	16	23		323	266	210	91		0.111111	0.191489	0.1875	0.130435		0.105263	0.139098	0.052381	0.197802
22	74	94	31		195	309	106	110		0.136364	0.162162	0.0744681	0.0967742		0.14359	0.142395	0.160377	0.2
29	39	28	26		214	241	107	140		0.0689655	0.102564	0.178571	0.153846		0.0560748	0.0912863	0.196262	0.171429
64	32	72	29		352	256	175	182		0.03125	0.15625	0.222222	0.137931		0.0880682	0.195312	0.228571	0.214286
31	17	73			466	574	200	140		0.193548	0.117647	0.136986			0.118026	0.10453	0.155	0.135714
42	21	28			219	261	212	98		0.0952381	0.0952381	0.142857			0.127854	0.0804598	0.174528	0.142857
42	58	27			131	236	58	125		0.0952381	0.172414	0			0.167939	0.122881	0.344828	0.104
30	16	20			314	175	175	182		0.0666667	0.0625	0.1			0.0955414	0.114286	0.228571	0.142857
14	48	73			138	251	148	114		0.285714	0.0833333	0.109589			0.123188	0.215139	0.27027	0.166667
18	61	25			257	360	52	102		0.111111	0.131148	0.28			0.132296	0.2	0.519231	0.205882
57	23	109			152	176	110	106		0.157895	0.0434783	0.0825688			0.171053	0.301136	0.118182	0.367925
27	36	81			147	366	39	126		0.0740741	0.0833333	0.197531			0.14966	0.245902	0.282051	0.15873
13	25	51				243	270	118		0.0769231	0.16	0.176471				0.148148	0.318519	0.152542
23	41	29				236	128	56		0.0869565	0.146341	0.206897				0.216102	0.21875	0.0535714
13	64	21				256	249	58		0.0769231	0.0625	0.0952381				0.160156	0.293173	0.293103
38	38	21				470	360	135		0.0789474	0.105263	0.0952381				0.093617	0.0694444	0.414815
57	27					248	139			0.0526316	0.111111					0.302419	0.316547
36	35					353	222			0.111111	0.257143					0.172805	0.202703
17	48					348	262			0.0588235	0.0833333					0.123563	0.175573
37	30					371	180			0.054054	0.166667					0.180593	0.127778
87						465	269			0.103448						0.301075	0.0148699
72						405	89			0.0972222						0.291358	0.303371
15						324	179			0.133333						0.234568	0.335196
22						375	209			0.136364						0.210667	0.330144
55							140			0.0363636							0.392857
22							126			0.136364							0.174603
34							186			0.117647							0.349462
29							152			0.0689655							0.210526
11										0.0909091
15										0.0666667
43										0.186047
23										0.0869565
15										0.133333
10										0.1
27										0.148148
26										0.115385

## Sheet: Supplemental Figure 1
Supplemental Figure 1A
Standard curve for m6A analysis
ng/well	Absorbance 1	Absorbance 2	Average	Subtracted from background
0 (background)	0.0697718	0.0595576	0.0646647
0.01	0.0811421	0.0816513	0.0813967	0.016732
0.02	0.10411	0.101269	0.10269	0.038025
0.05	0.163566	0.145242	0.154404	0.0897394
0.1	0.283873	0.263011	0.273442	0.208777
0.2	0.468987	0.449262	0.459125	0.39446
0.5	0.872044	0.724034	0.798039	0.733374
	% of m6A/mRNA weight determination
	Absorbance			Background subtracted			Convert to ng/well			Conver to % of m6A nucleotides on mRNA
	Wildtype mES	METTL3KO mES		Wildtype mES	METTL3KO mES		Wildtype mES	METTL3KO mES		Wildtype mES	METTL3KO mES
	0.264187	0.143254		0.199523	0.078589		0.11436	0.0317548		0.0571799	0.0158774
	0.287571	0.147641		0.222906	0.082976		0.130332	0.0347514		0.065166	0.0173757
Supplemental Figure 1B
m6A mapping derived from Batista et al., (2014)
Rictor			Zfp945			Aff1			Mtf2			Bahcc1			Mthfr			Dhx30			Tnrc6c			Lpr5			Zeb1			Pi3kr2
3'UTR CDS site 1	CDS site 2	CDS site 3	CDS site 1	CDS site 2	CDS site 3	3'UTR site 1	CDS site 2	3'UTR site 3	5'UTR site 1	Stop site 2	Stop site 3	CDS site 1	CDS site 2	CDS site 3	3'UTR site 1	3'UTR site 2	3'UTR site 3	Stop site 1	CDS site 2	CDS site 3	Stop site 1	CDS site 2	CDS site 3	CDS site 1	CDS site 2	Stop site 3	CDS site 1	Stop site 2	CDS site 3	5'UTR site 1
0.153239	0.398476	0.211828	0.0591993	0.468451	0.190263	0.2698	0.297986	0.325138	0.329882	0.540163	0.478811	0.182422	0.203057	0.3958	0.387067	0.430861	0.430955	0.240073	0.359667	0.430761	0.166049	0.303972	0.496138	0.227084	0.466047	0.481112	0.101236	0.243477	0.263128	0.17025
Supplemental Figure 1C
m6A-IP qRT-PCR (m6A IP ratio between METTL3 KO/wildtype mES cells).
Nanog	Rictor site 1	Rictor site 3	Zfp945 site 1	Zfp945 site 3	Aff1 site 1	Aff1 site 2	Aff1 site 3	Mtf2 site 2	Tnrc6c site 1	Zeb1 site 3	Fem1b site 1	Fem1b site 2	Fignl1 site 1	Fignl1 site 2
0.543125	1.03225	0.318783	0.657471	0.532185	0.476375	0.500636	0.307523	0.403906	0.429283	0.575413	0.446625	0.747294	0.622542	1.24936
0.555585	0.528643	0.399765	0.5	0.298334	0.598896	0.77673	0.292947	0.663117	0.366021	0.29244	0.576402	1.22287	0.849944	0.722167
Supplemental Figure 1D
qRT-PCR Ct values
Nanog		Zfp945		Rictor		Aff1		Mtf2		Bahcc1		Tnrc6c		Pik3r2		Zeb1		Fem1b		Fignl1
Wildtype	METTL3 KO	Wildtype	METTL3 KO	Wildtype	METTL3 KO	Wildtype	METTL3 KO	Wildtype	METTL3 KO	Wildtype	METTL3 KO	Wildtype	METTL3 KO	Wildtype	METTL3 KO	Wildtype	METTL3 KO	Wildtype	METTL3 KO	Wildtype	METTL3 KO
29.99	29.01	28.74	27.38	31.09	29.81	27.88	26.53	28.52	27.71	32.64	30.51	28.64	27.24	30.54	29.02	29.59	27.92	28.05	27.52	27.49	27.24
29.71	28.78	28.92	27.45	31.78	29.94	27.82	26.28	28.57	27.72	32.58	30.73	28.69	27.5	30.79	28.95	29.39	27.86	27.39	27.36	27.64	26.99

## Sheet: Supplemental Figure 2
	Zfp945		Mthfr		Pik3r2		Fignl1		Fem1b		Polr2a
	Wildtype	METTL3 KO	Wildtype	METTL3 KO	Wildtype	METTL3 KO	Wildtype	METTL3 KO	Wildtype	METTL3 KO	Wildtype	METTL3 KO
Fraction in stress granules	0.32	0.702128	0.689655	0.65	0.337079	0.260417	0.698236	0.732283	0.711503	0.788098	0.359639	0.403907
	0.695652	0.263158	0.390244	0.5	0.291339	0.310484	0.689243	0.699292	0.730216	0.7692	0.375494	0.559308
	0.5	0.666667	0.628205	0.8	0.39604	0.266055	0.694236	0.713829	0.692898	0.810912	0.365561	0.431045
Average	0.505217	0.543984	0.569368	0.65	0.341486	0.278985	0.693905	0.715135	0.711539	0.789403	0.366898	0.464754
Standard Deviation	0.18788	0.243848	0.15814	0.15	0.0524894	0.0274239	0.00450581	0.0165346	0.0186588	0.0208865	0.00801154	0.0830035
Unpaired t-test P value	0.838		0.5566		0.1416		0.0985		0.0086		0.1119
